# Supplementary material for: Genome-wide characterization of the C2H2 zinc-finger genes in Cucumis sativus and functional analyses of four CsZFPs in response to stresses
Source: BMC Plant Biol. 2020 Jul 29;20:359. doi: 10.1186/s12870-020-02575-1 (PMC7392682; doi:10.1186/s12870-020-02575-1)
Supplement: Supplementary file 1 — Additional file 1 Table S1. The types and sub-types of C2H2-ZF domains and their characteristics. Table S2. Detailed information of C2H2 motifs in the classified C2H2-ZFPs. Table S3. The cis-regulatory elements analysis of the promoter region of CsZFPs. Table S4. The detailed information of cis-regulatory elements in the promoter region of CsZFPs. Table S5. The detailed information of miRNAs targeted to CsZFPs. Table S6. RNA-seq analysis of CsZFP genes in cucumber different growth, developmental stages and in response to biotic and abiotic stresses. Table S7. The primer sequences of CsZFP genes for qRT-PCR. Table S8. The primer sequences of pathogen response genes for qRT-PCR. [file 12870_2020_2575_MOESM1_ESM.xlsx]

## Sheet: S1
Additional file 1: Table S1. The types and sub-types of C2H2-ZF domains and their characteristics.
Type of ZF		Conserved motif sequence description	Conserved spacing
Q		QALGGH	X2-C-X2-C-X7-QALGGH-X3-H
M	M1	1 Q_L_ _H	X2-C-X2-C-X12-H-X(3,5)-H
	M2	2 _ _L_ _H	X2-C-X(3,4)-C-X(12,19,20)-H-X(2,3,4,5)-H
	M3	3 _ AL_GH	X2-C-X2-C-X12-H-X3-H
	M4	4 QAL_ _H	X2-C-X2-C-X12-H-X(3,4)-H
	M5	5 _ _LGGH	X2-C-X2-C-X12-H-X3-H
	M6	6 _ _LG_H	X2-C-X(1,2)-C-X12-H-X(4,6)-H
	M7	7 _ _L_GH	X2-C-X2-C-X(12,26)-H-X(3,4,6)-H
	M8	8 QA_ _ _H	X2-C-X2-C-X12-H-X5-H
	M9	9 _AL_ _ _H	X2-C-X(2,4)-C-X12-H-X(3,4)-H
	M10	10_ALGGH	X2-C-X2-C-X12-H-X3-H
	M11	11_A_ _ _H	X2-C-X2-C-X(12,13,15)-H-X(4,5)-H
	M12	12Q_LGGH	X2-C-X2-C-X12-H-X3-H
	M13	13_A_ _GH	X2-C-X2-C-X12-H-X3-H
Z	Z1		X(1,2)-C-X(2,4)-C-X(>12)-H-X4-H/X(1,2)-C-X4-C-X(15,17,20)-H-X(4,5)-H
	Z2		X2-C-X2-C-X(<12)-H-X(3,4)-H
C	C		X2-C-X(2,4)-C-X(=12)-H-X(3,4,5,8)-H
D	D		X(2,5)-C-X2-C-X(11,12)-H-X(2,10,13)

## Sheet: S2
Additional file 1: Table S2. Detailed information of C2H2 motifs in the classified C2H2-ZFPs
Subset	Cucumber gene ID	Type of C2H2 Z1F	Number of C2H2 motifs	C2H2 motifs sequence side	C2H2 motifs sequence	Conserved spacing
Cs1Q(31)	Csa1G524710	Q	1	28-50	YECNFCKRGFTNAQALGGHMNIH	X2-C-X2-C-X12-H-X3-H
	Csa2G190780	Q	1	70-92	YTCGFCKRQFQSAQALGGHMNVH	X2-C-X2-C-X12-H-X3-H
	Csa3G011750	Q	1	38-60	YNCTFCGREFRSAQALGGHMNVH	X2-C-X2-C-X12-H-X3-H
	Csa3G141870	Q	1	57-79	YTCNFCKREFRSAQALGGHMNVH	X2-C-X2-C-X12-H-X3-H
	Csa3G426920	Q	1	44-66	YECVFCKRGFTTAQALGGHMNIH	X2-C-X2-C-X12-H-X3-H
	Csa3G733980	Q	1	67-89	YSCSFCRREFRSAQALGGHMNVH	X2-C-X2-C-X12-H-X3-H
	Csa3G902400	Q	1	69-91	YTCTYCRREFRSAQALGGHMNVH	X2-C-X2-C-X12-H-X3-H
	Csa5G477610	Q	1	10-32	FHCQYCLKEFTNSQALGGHQNAH	X2-C-X2-C-X12-H-X3-H
	Csa5G577350	Q	1	57-79	YECQYCYREFANSQALGGHQNAH	X2-C-X2-C-X12-H-X3-H
	Csa5G603380	Q	1	105-127	FECQYCLKEFTNSQALGGHQNAH	X2-C-X2-C-X12-H-X3-H
	Csa2G382580	Q	1	55-77	FSCNFCQRKFYSSQALGGHQNAH	X2-C-X2-C-X12-H-X3-H
	Csa2G404810	Q	1	76-98	FECRYCCRQFSNSQALGGHQNAH	X2-C-X2-C-X12-H-X3-H
	Csa2G190770	Q	1	52-74	YECIFCKRGFTNAQALGGHMNIH	X2-C-X2-C-X12-H-X3-H
	Csa3G141860	Q	1	38-60	YECTFCKRGFTNAQALGGHMNIH	X2-C-X2-C-X12-H-X3-H
	Csa3G196420	Q	1	112-134	FSCNYCQRKFFSSQALGGHQNAH	X2-C-X2-C-X12-H-X3-H
	Csa3G199020	Q	1	74-96	FSCNFCKRIFYSSQALGGHQNAH	X2-C-X2-C-X12-H-X3-H
	Csa3G509430	Q	1	41-63	FPCLYCPRKFYTSQALGGHQNAH	X2-C-X2-C-X12-H-X3-H
	Csa3G624040	Q	1	9-31	FPCLFCSRKFQSSQALGGHQNAH	X2-C-X2-C-X12-H-X3-H
	Csa3G799120	Q	1	86-108	FECHYCCRNFPTSQALGGHQNAH	X2-C-X2-C-X12-H-X3-H
	Csa3G819820	Q	1	46-68	FYCKFCSRKFSNLQALGGHQNAH	X2-C-X2-C-X12-H-X3-H
	Csa4G006510	Q	1	85-107	FSCNYCQRKFYSSQALGGHQNAH	X2-C-X2-C-X12-H-X3-H
	Csa4G652110	Q	1	51-73	FSCNYCQRKFFSSQALGGHQNAH	X2-C-X2-C-X12-H-X3-H
	Csa5G255670	Q	1	85-107	FSCNYCQRKFFSSQALGGHQNAH	X2-C-X2-C-X12-H-X3-H
	Csa5G372190	Q	1	53-75	YECRFCSLKFCKSQALGGHMNRH	X2-C-X2-C-X12-H-X3-H
	Csa5G548160	Q	1	90-112	FSCNYCRRKFFSSQALGGHQNAH	X2-C-X2-C-X12-H-X3-H
	Csa5G583280	Q	1	111-133	FSCNFCKREFSTSQALGGHQNAH	X2-C-X2-C-X12-H-X3-H
	Csa5G609820	Q	1	56-78	YECQYCCREFANSQALGGHQNAH	X2-C-X2-C-X12-H-X3-H
	Csa6G312040	Q	1	33-55	FECQFCGREFANSQALGGHQNAH	X2-C-X2-C-X12-H-X3-H
	Csa6G492290	Q	1	66-88	FSCNYCMRKFYSSQALGGHQNAH	X2-C-X2-C-X12-H-X3-H
	Csa7G071620	Q	1	76-98	FSCHFCMRKFYSSQALGGHQNAH	X2-C-X2-C-X12-H-X3-H
	Csa7G406990	Q	1	45-67	FRCQFCRRVFANSQALGGHQNAH	X2-C-X2-C-X12-H-X3-H
Cs1M(24)	Csa3G001720	M3	1	138-160	PRCATCNKVFKSWKALFGHLRSH	X2-C-X2-C-X12-H-X3-H
	Csa6G118360	M3	1	44-66	PPCSECGKKFCSWKALFGHMRCH	X2-C-X2-C-X12-H-X3-H
	Csa1G002750	M2	1	114-137	WQCGYCRKSFRAEKFLDKHFDNRH	X2-C-X2-C-X12-H-X4-H
	Csa2G174080	M4	1	26-48	VACRICDAVFSSSQALINHIGAH	X2-C-X2-C-X12-H-X3-H
	Csa3G035880	M2	1	170-193	YLCRVCGRNFYTNEKLVNHFKQIH	X2-C-X2-C-X12-H-X4-H
	Csa3G043950	M10	1	167-189	YKCDVCSKVFTTSRALGGHKSSH	X2-C-X2-C-X12-H-X3-H
	Csa3G043960	M10	1	147-169	YKCNMCRKVFTNPKALGGHKSGH	X2-C-X2-C-X12-H-X3-H
	Csa3G134950	M9	1	64-86	APCGLCGQVIFGSEALNHHYNYH	X2-C-X2-C-X12-H-X3-H
	Csa3G748810	M9	1	291-314	FSCKTCNRTFGSETALQSHTKAKH	X2-C-X2-C-X12-H-X4-H
	Csa3G872110	M2	1	174-197	CPCPQCGEVFPKIESLELHQLVRH	X2-C-X2-C-X12-H-X4-H
	Csa4G641580	M2	1	161-184	YVCGVCGRKCKTNLDLKKHFKQLH	X2-C-X2-C-X12-H-X4-H
	Csa5G289630	M10	1	17-39	HECSICKKSFKSAKALGGHMRVH	X2-C-X2-C-X12-H-X3-H
	Csa5G375760	M2	1	193-216	CPCPQCGEIFMKPETLELHQTVRH	X2-C-X2-C-X12-H-X4-H
	Csa5G625970	M2	1	61-84	FLCLFCNSKYNDCNVLFNHCNSVH	X2-C-X2-C-X12-H-X4-H
	Csa6G128030	M2	1	48-72	FFCTLCLAPCYSDSVLFSHLKGTLH	X2-C-X2-C-X12-H-X5-H
	Csa6G150540	M9	1	270-293	FSCKSCDRSFGSDVALQSHSKAKH	X2-C-X2-C-X12-H-X4-H
	Csa6G150550	M9	1	270-293	FSCTSCDRSFGSDGALQSHSKAKH	X2-C-X2-C-X12-H-X4-H
	Csa6G516660	M9	1	135-158	LICQECGGVFKNSDALESHHLSKH	X2-C-X2-C-X12-H-X4-H
	Csa7G432050	M13	1	83-105	FSCNYCPRKFVSSQSLGGHQNAH	X2-C-X2-C-X12-H-X3-H
	Csa6G509590	M13	1	96-118	PKCATCGKIFGSWKAVFGHLRSH	X2-C-X2-C-X12-H-X3-H
	Csa1G560650	M11	1	6-31	YYCDYCDKQFQDTPFARKRHLQSLSH	X2-C-X2-C-X13-H-X5-H
	Csa3G603040	M11	1	413-438	FKCEICGNYSYWGRRAFERHFKEWRH	X2-C-X2-C-X13-H-X5-H
	Csa3G098560	M11	1	200-223	VTCHKCGEQFNKWDAAEAHHLSKH	X2-C-X2-C-X13-H-X4-H
	Csa3G406040	M11	1	210-233	VTCHKCGEQFCKLEAAESHHLSKH	X2-C-X2-C-X12-H-X4-H
Cs1C(14)	Csa2G033890	C	1	84-108	YYCSVCECVVKDSANYLDHINGKKH	X2-C-X2-C-X12-H-X5-H
	Csa6G446540	C	1	59-83	YYCLHCDRYFANVSVRDEHFKTKRH	X2-C-X2-C-X12-H-X5-H
	Csa2G292740	C	1	37-61	PVCRVCDMVLKSEAYWDAHQSSRRH	X2-C-X2-C-X12-H-X5-H
	Csa1G600970	C	1	355-380	YGCGAKGCTKLFHAPEFVHKHLNLKH	X2-C-X4-C-X12-H-X4-H
	Csa1G657510	C	1	47-70	FECPYCKITAPDVKSMQIHHESKH	X2-C-X2-C-X13-H-X4-H
	Csa1G012110	C	1	396-420	RTCTICNVVCNSQTVFDSHLAGQKH	X2-C-X2-C-X12-H-X5-H
	Csa2G035540	C	1	379-403	FWCEKCKVGAYVTKVMLAHVNGKQH	X2-C-X2-C-X12-H-X5-H
	Csa1G008490	C	1	412-435	WVCCKCDKKFVNSESHMHHVAQEH	X2-C-X2-C-X13-H-X4-H
	Csa1G560720	C	1	157-181	FYCDLCNKQYKLAMEFEAHLSSYDH	X2-C-X2-C-X12-H-X5-H
	Csa3G125000	C	1	83-107	WTCNICKAEFESLLDQRSHFKSDIH	X2-C-X2-C-X12-H-X5-H
	Csa3G172410	C	1	14-36	HVCNKCGWPFPNPHPSAKHRRAH	X2-C-X2-C-X12-H-X3-H
	Csa3G182760	C	1	178-200	QKCEKCAREFCSVINYRRHIRVH	X2-C-X2-C-X12-H-X3-H
	Csa3G592150	C	1	115-138	WKCGYCRKRFYEEKYIDQHFDNRH	X2-C-X2-C-X12-H-X4-H
	Csa3G732590	C	1	124-149	FICAAPHCLKSFLKRSEFESHIHENH	X2-C-X4-C-X12-H-X4-H
Cs2Q(12)	Csa1G481720	Q;Q	2	50-72; 87-109	FVCKTCNREFSSFQALGGHRASH; HECPICGLHFPIGQALGGHMRRH	X2-C-X2-C-X12-H-X3-H;X2-C-X2-C-X12-H-X3-H
	Csa2G326490	Q;Q	2	95-117; 184-206	YECKTCRRTFPSFQALGGHRSSH; HECSVCGADFISGQALGGHMRRH	X2-C-X2-C-X12-H-X3-H;X2-C-X2-C-X12-H-X3-H
	Csa2G354820	Q;Q	2	75-97; 126-148	YKCPLCDKAFSSYQALGGHKTSH; HVCNVCHKSFPTGQALGGHKRRH	X2-C-X2-C-X12-H-X3-H;X2-C-X2-C-X12-H-X3-H
	Csa3G743410	Q;Q	2	89-111; 178-200	YQCKTCDRCFPSFQALGGHRASH; HECSICGAEFSSGQALGGHMRRH	X2-C-X2-C-X12-H-X3-H;X2-C-X2-C-X12-H-X3-H
	Csa4G293330	Q;Q	2	42-64; 85-107	FECKTCNRQFPSFQALGGHRASH; HECGLCGQEFSSGQALGGHMRRH	X2-C-X2-C-X12-H-X3-H;X2-C-X2-C-X12-H-X3-H
	Csa4G642460	Q;Q	2	91-113; 146-168	YKCSVCDKAFSSYQALGGHKASH; HQCSICHKSFPTGQALGGHKRCH	X2-C-X2-C-X12-H-X3-H;X2-C-X2-C-X12-H-X3-H
	Csa5G183770	Q;Q	2	43-65; 93-115	FECKTCNRQFSSFQALGGHRASH ; HECSICGLEFAIGQALGGHMRRH	X2-C-X2-C-X12-H-X3-H;X2-C-X2-C-X12-H-X3-H
	Csa6G148300	Q;Q	2	7-29; 108-130; 181-203	IIKSILFFPLNAAAVTSVYASFL; YECKTCNRTFPSFQALGGHRASH; HECSICGLEFTSGQALGGHMRRH	X2-C-X2-C-X12-H-X3-H;X2-C-X2-C-X12-H-X3-H
	Csa6G303740	Q;Q	2	14-36; 59-81	FVCKTCNREFSSFQALGGHRASH; HECSICGVEFPVGQALGGHMRRH	X2-C-X2-C-X12-H-X3-H;X2-C-X2-C-X12-H-X3-H
	Csa7G071440	Q;Q	2	93-115; 145-167	YNCNVCNKSFSSYQALGGHKASH; HQCSICFKCFPTGQALGGHKRRH	X2-C-X2-C-X12-H-X3-H;X2-C-X2-C-X12-H-X3-H
	Csa5G622500	Q;Q	2	164-186; 239-261	YECKTCYRTFPSFQALGGHRASH; HECAICGAEFTSGQALGGHMRRH	X2-C-X2-C-X12-H-X3-H;X2-C-X2-C-X12-H-X3-H
	Csa5G180920	Q,Q	2	43-65	FECKTCNRQFSSFQALGGHRASH; HECSICGLEFAIGQALGGHMRRH	X2-C-X2-C-X12-H-X3-H;X2-C-X2-C-X12-H-X3-H
Cs(2-5)M (4)	Csa4G166950	M2;M9	2	222-245; 260-283	EQCPQCSAKFSSVSSLIDHVEKVH; DACPKCSRGFVDPVALVEHIERDH	X2-C-X2-C-X12-H-X4-H;X2-C-X2-C-X12-H-X4-H
	Csa4G095040	M5;M7;M2	3	14-36; 82-104; 113-135	HLCKLCNKSFSNGKVLGGHMRSH; NHCKICGKGFESSKALFGHMRHH; RRCKECNKEFENLKSLTSHMKSH	X2-C-X2-C-X12-H-X3-H;X2-C-X2-C-X17-H-X3-H;X2-C-X2-C-X12-H-X3-H
	Csa6G487810	M4;M2;M2;M6	4	817-840; 851-874; 885-908; 954-977	IRCKICSEEFLDDQALSTHFMDGH; YACAICLDSFTNKKVLETHVQERH; LQCIPCGSHFGNSEQLWLHVVAVH; FNCRFCGLKFDLLPDLGRHHQAAH	X2-C-X2-C-X12-H-X4-H;X2-C-X2-C-X12-H-X4-H;X2-C-X2-C-X12-H-X4-H;X2-C-X2-C-X12-H-X4-H
	Csa5G587130	M9;M2;M2;M2;M2	5	77-101; 106-130; 136-160; 166-190; 229-254	FLCSYDGCGKTFIDAGALRKHSHIH; YVCHYEGCGKKFLDSSKLKRHFLIH; FVCPHEGCGKAFSLDFNLRSHMKTH; HICPYADCGKRFAHEYKLKNHITSH; YACPYEGCEKAYIHEYKLKLHLRREH	X2-C-X4-C-X12-H-X3-H;X2-C-X4-C-X12-H-X3-H;X2-C-X4-C-X12-H-X3-H;X2-C-X4-C-X12-H-X3-H;X2-C-X4-C-X12-H-X4-H
Cs2Mix (9)	Csa3G043940	M3;Q	2	16-38; 136-158	CKCKVCNREFNSIKALYGHMRSH; YKCNSCEKEYVSHQALGGHKSRH	X2-C-X2-C-X12-H-X3-H;X2-C-X2-C-X12-H-X3-H
	Csa7G024090	M3;Q	2	84-106; 171-193	RPCTECGKKFWSDKALFGHMRCH; FECSSCKKVFGSHQALGGHRASH	X2-C-X2-C-X12-H-X3-H;X2-C-X2-C-X12-H-X3-H
	Csa2G000290	D(zf-LYAR),M1	2	30-57; 95-119	LSCIDCGQTFGQESVQGHTQCITEAEKY; WFCSLCNTKATSKQTLLLHAEGKKH	X2-C-X2-C-X11-H-X10;X2-C-X2-C-X12-H-X4-H
	Csa3G731900	C;M2	2	20-45; 59-83	YKCSIESCSREFAYLSSVNRHLKEFH; FVCPEDKCG​​EVFRYASRLQKHEDSH	X2-C-X4-C-X12-H-X4-H;X2-C-X2-C-X12-H-X5-H
	Csa2G139840	C;C	2	6-30; 43-67	LQCGDCGVLLKSVEEAQQHAELTSH; LVCTACGKPCRSKTESDLHTKRTGH	X2-C-X2-C-X12-H-X5-H;X2-C-X2-C-X12-H-X5-H
	Csa3G810580	C;C	2	175-197; 259-279	FSCPVCYKTFNRYNNMQMHMWGH; FMCRKCGKAFAVRGDWRTHEK	X2-C-X2-C-X12-H-X3-H;X2-C-X2-C-X12-H-X2
	Csa4G571220	C;D	2	172-194; 256-276	FSCPVCFKTFNRYNNMQMHMWGH; FMCRKCGKAFAVRGDWRTHEK	X2-C-X2-C-X12-H-X3-H;X2-C-X2-C-X12-H-X2
	Csa5G092930	M1;C	2	62-84; 146-173	YVCEICNQGFQRDQNLQMHRRRH; WVCDKCSKAYAVHSDFKAHLKTCGTRGH	X2-C-X2-C-X12-H-X3-H;X2-C-X2-C-X12-H-X8-H
	Csa6G526390	M2;C	2	12-35; 36-59	VWCYYCDREFDDEKILVQHQKAKH; FKCHVCHKKLSTAGGMVIHVLQVH	X2-C-X2-C-X12-H-X4-H;X2-C-X2-C-X12-H-X4-H
Cs3Mix(29)	Csa3G019980	M10;D;Q	3	6-28; 144-164; 191-213	HKCRLCSRSFTNGRALGGHMKAH; FRCGKCRKTFRSNRALFGHRK; FKCPYCCKVFGSGQALGGHKRSH	X2-C-X2-C-X12-H-X3-H;X2-C-X2-C-X12-H-X2;X2-C-X2-C-X12-H-X3-H
	Csa5G162030	M10;D;Q	3	4-26; 165-185; 203-225	HKCKLCSRAFTNGRALGGHMKAH; KKCEKCKEQFRSYRALFSHEK; FKCPFCYKLFGSGQALGGHKRSH	X2-C-X2-C-X12-H-X3-H;X2-C-X2-C-X12-H-X2;X2-C-X2-C-X12-H-X3-H
	Csa3G117400	M10;Q,Q	3	4-26; 238-260; 295-317	HKCKLCFRSFSNGRALGGHMRSH; YKCETCNKVFRSYQALGGHRASH; HECPVCFRVFSSGQALGGHKRSH	X2-C-X2-C-X12-H-X3-H;X2-C-X2-C-X12-H-X3-H;X2-C-X2-C-X12-H-X3-H
	Csa3G117410	M10;Q;Q	3	15-37; 296-318; 379-401	HFCKICKKGFGCGRALGGHMRAH; FECKACKKVFNSHQALGGHRASH; HECSICHRIFSSGQALGGHKRCH	X2-C-X2-C-X12-H-X3-H;X2-C-X2-C-X12-H-X3-H;X2-C-X2-C-X12-H-X3-H
	Csa5G606610	M5;M9;Q	3	9-31; 97-119; 385-407	FVCNFCHKSFTCGKSLGGHIRIH; KFCRECGQGFQSSEALSWHLACH; HKCPICFKAFKSGQALGGHKRSH	X2-C-X2-C-X12-H-X3-H;X2-C-X2-C-X12-H-X3-H;X2-C-X2-C-X12-H-X3-H
	Csa6G502050	M1;Z1;D	3	61-83; 102-132; 137-157	FVCEICNKGFQRDQNLQLHRRGH; YVCPETSCVHHDPSRALGDLTGIKKHFCRKH; WKCDKCSKKYAVQSDWKAHSK	X2-C-X2-C-X12-H-X3-H;X2-C-X4-C-X17-H-X4-H;X2-C-X2-C-X12-H-X2
	Csa7G039240	M1;Z1;D	3	61-83; 104-134; 139-159	FLCEICGKGFQRDQNLQLHRRGH; VCPEKSCVHHHPSRALGDLTGIKKHFCRKH; WKCEKCSKKYAVQSDWKAHSK	X2-C-X2-C-X12-H-X3-H;X1-C-X4-C-X17-H-X4-H;X2-C-X2-C-X12-H-X2
	Csa7G387730	M1;Z1;D	3	79-101; 120-150; 155-175	FVCEICNKGFQRDQNLQLHRRGH; YVCPEPSCVHHHPSRALGDLTGIKKHYCRKH; WKCDKCSKVYAVQSDWKAHSK	X2-C-X2-C-X12-H-X3-H;X2-C-X4-C-X17-H-X4-H;X2-C-X2-C-X12-H-X2
	Csa7G395240	M1;Z1;D	3	100-122; 141-171; 176-196	FVCEICNKGFQRDQNLQLHRRGH; YVCPEPTCVHHNPARALGDLTGIKKHFSRKH; WKCEKCSKKYAVQSDLKAHQK	X2-C-X2-C-X12-H-X3-H;X2-C-X4-C-X17-H-X4-H;X2-C-X2-C-X12-H-X2
	Csa7G450800	M1;Z1;D	3	93-115; 135-165; 170-190	FVCEICNKGFQRDQNLQLHRRGH; YVCPEVSCVHHDPSRALGDLTGIKKHFCRKH; WKCDKCSKKYAVQSDWKAHSK	X2-C-X2-C-X12-H-X3-H;X2-C-X4-C-X17-H-X4-H;X2-C-X2-C-X12-H-X2
	Csa1G029620	M1;Z1;C	3	61-83; 102-132; 138-165	YVCEICNQGFQRDQNLQMHRRRH; FVCPEPTCLHHDPCHALGDLVGIKKHFRRKH; WVCEKCSKGYAVQSDYKAHLKTCGTRGH	X2-C-X2-C-X12-H-X3-H;X2-C-X4-C-X17-H-X4-H;X2-C-X2-C-X12-H-X8-H
	Csa1G085390	M1;Z1;D	3	12-34; 53-83; 88-108	FVCEICSKGFQRDQNLQLHRRGH; YVCPEKSCVHHDPARALGDLTGIKKHYSRKH; WKCEKCSKKYAVQSDWKAHSK	X2-C-X2-C-X12-H-X3-H;X2-C-X4-C-X17-H-X4-H;X2-C-X2-C-X12-H-X2
	Csa1G132120	M2;Z1,M2	3	210-232; 263-296; 301-323	HYCQICGKGFKRDANLRMHMRAH; YSCPQEGCRWNQKHVKFQPLKSLICVKNHFKRTH; YVCKLCSRKKFSVLSDLRTHEKH	X2-C-X2-C-X12-H-X3-H;X2-C-X4-C-X17-H-X4-H;X2-C-X2-C-X12-H-X2-H
	Csa1G160590	C;M2;D	3	151-173; 198-230; 235-255	FACSICNKSFNRYNNMQMHMWGH; YCCAQGCKNNINHPRAKPLKDFRTLQTHYKRKH; FMCRKCGKSLAVKGDWRTHEK	X2-C-X2-C-X12-H-X3-H;X2-C-X3-C-X17-H-X4-H;X2-C-X2-C-X12-H-X2
	Csa1G569480	M1;Z1;D	3	74-96; 116-146; 151-171	FLCEICNKGFQRDQNLQLHRRGH; YVCPEPSCVHHDPGRALGDLTGIKKHFSRKH; WKCEKCSKKYAVQSDLKAHTK	X2-C-X2-C-X12-H-X3-H;X2-C-X4-C-X17-H-X4-H;X2-C-X2-C-X12-H-X2
	Csa2G361490	M1; Z1; D	3	62-84; 103-133; 138-158	FVCEICNKGFQRDQNLQLHRRGH; YVCPEPSCVHHNPARALGDLTGIKKHFSRKH; WKCERCSKKYAVQSDWKAHMK	X2-C-X2-C-X12-H-X3-H;X2-C-X4-C-X17-H-X4-H;X2-C-X2-C-X12-H-X2
	Csa2G409480	M1; Z1; D	3	57-79; 98-128; 133-153	FICEICGKGFQRDQNLQLHRRGH; VCPEKSCVHHHPSRALGDLTGIKKHFCRKH; WKCEKCSKRYAVQSDWKAHSK	X2-C-X2-C-X12-H-X3-H;X2-C-X4-C-X17-H-X4-H;X2-C-X2-C-X12-H-X2
	Csa3G738980	M1; Z1; D	3	67-89; 109-139; 144-164	FICEICNKGFQRDQNLQLHRRGH; YICPEKTCVHHDPSRALGDLTGIKKHFSRKH; WKCDKCSKKYAVQSDWKAHSK	X2-C-X2-C-X12-H-X3-H;X2-C-X4-C-X17-H-X4-H;X2-C-X2-C-X12-H-X2
	Csa3G848250	M1; Z1; D	3	84-106; 126-156; 161-181	FVCEICSKGFQRDQNLQLHRRGH; YVCPETSCVHHDPSRALGDLTGIKKHFCRKH; WKCDKCSKRYAVQSDWKAHSK	X2-C-X2-C-X12-H-X3-H;X2-C-X4-C-X17-H-X4-H;X2-C-X2-C-X12-H-X2
	Csa4G038810	M1;Z1;D	3	57-79; 98-128; 133-153	FVCEICNKGFQRDQNLQLHRRGH; VCPEPSCVHHHPSRALGDLTGIKKHFCRKH; WKCEKCSKKYAVKSDWKAHSK	X2-C-X2-C-X12-H-X3-H;X1-C-X4-C-X17-H-X4-H;X2-C-X2-C-X12-H-X2
	Csa4G646130	M1;Z1;D	3	92-114; 133-163; 168-188	FICEICKKGFQRDQNLQLHRRGH; VCPELTCVHHHPSRALGDLTGIKKHFCRKH; WKCEKCSKRYAVQSDWKAHSK	X2-C-X2-C-X12-H-X3-H;X1-C-X4-C-X17-H-X4-H;X2-C-X2-C-X12-H-X2
	Csa5G270900	M1;Z1;D	3	78-100; 119-149; 154-174	FICEVCNKGFQREQNLQLHRRGH; YLCPEPTCVHHDPSRALGDLTGIKKHYSRKH; WKCDKCSKRYAVQSDWKAHSK	X2-C-X2-C-X12-H-X3-H;X2-C-X4-C-X17-H-X4-H;X2-C-X2-C-X12-H-X2
	Csa6G445020	M1;Z1;D	3	98-120; 142-172; 177-197	FICEICNKGFQRDQNLQLHRRGH; ICPEKCCVHHDPSRALGDLTGIKKHYSRKH; WKCEKCCKKYAVQSDWKAHSK	X2-C-X2-C-X12-H-X3-H;X1-C-X4-C-X17-H-X4-H;X2-C-X2-C-X12-H-X2
	Csa5G365160	C;M2;D	3	110-132; 158-190; 195-215	FSCSVCTKTFNRYNNMQMHMWGH; YCCAEGCKNNIEHPRSRPLKDFRTLQTHYKRKH; FSCRKCGKSFAVRGDWRTHEK	X2-C-X2-C-X12-H-X3-H;X2-C-X3-C-X20-H-X4-H;X2-C-X2-C-X12-H-X2
	Csa1G043020	M1;Z1;C	3	57-79; 100-130; 136-163	YVCEICNQGFQRDQNLQMHRRRH; FVCPEPSCLHHNPTHALGDLVGIKKHFRRKH; WVCEKCSKGYAVQSDYKAHLKTCGTRGH	X2-C-X2-C-X12-H-X3-H;X2-C-X4-C-X17-H-X4-H;X2-C-X2-C-X12-H-X8-H
	Csa2G406660	C;M2;C	3	63-88; 90-113; 128-153	IFCPIVGCGAHLKSLDDFEDHYNSRH; ASCSVCPRVYPTSRLLSLHVSEAH; YECLVEGCGLKFKSYKSRHQHLVDKH	X2-C-X4-C-X12-H-X4-H;X2-C-X2-C-X12-H-X4-H;X2-C-X4-C-X12-H-X4-H
	Csa4G290830	C;M2;D	3	190-212; 237-269; 274-294	FSCPLCFKTFNRYNNMQMHMWGH; YCCAIGCRNNIDHPRSKPLKDFRTLQTHYKRKH; FTCRKCGKAFAVKGDWRTHEK	X2-C-X2-C-X12-H-X3-H;X2-C-X3-C-X20-H-X4-H;X2-C-X2-C-X12-H-X2
	Csa7G290450	M2;Z1;M2	3	259-281; 308-341; 346-368	HFCAICGKGFKRDANLRMHMRGH; YSCPFTGCKRNKDHKKFQPLKTILCVKNHYKRTH; FTCSKCNSKKFSVIADLKTHEKH	X2-C-X2-C-X12-H-X3-H;X2-C-X4-C-X20-H-X4-H;X2-C-X4-C-X12-H-X2-H
	Csa1G012120	M5;M3;Q	3	9-31; 93-115; 330-347; 390-412	HVCKLCNKSFACGRSLGGHMRSH; KFCRECGKGFQSWKALFGHMKCH; HKCPICEKVFASGQALGGHKRSH	X2-C-X2-C-X12-H-X3-H;X2-C-X2-C-X12-H-X3-H; X2-C-X2-C-X12-H-X3-H
Cs4Mix (5)	Csa7G428260	M2; M2;D;D	4	130-152; 177-209; 214-234; 240-262	FSCPLCSKAFNRYNNLQMHMWGH; YCCAVGCKHNIDNPRSRPLKDFRTLQTHYKRKH; FTCRKCTKAFAVKGDWRTHEK; YCFCGSDFKHKRSLKDHIKAFG	X2-C-X2-C-X12-H-X3-H;X2-C-X3-C-X20-H-X4-H;X2-C-X2-C-X12-H-X2;X1-C-X1-C-X12-H-X5
	Csa1G039050	M5;M3;Q;Q	4	9-31; 81-103; 336-358; 417-439	HFCKLCNRSFPCGRSLGGHMRSH; RFCRECGKSFQSWKALFGHMKCH; FQCNSCNKIFHSYQALGGHRASH; HQCSICFKIFSSGQALGGHKRSH	X2-C-X2-C-X12-H-X3-H;X2-C-X2-C-X12-H-X3-H;X2-C-X2-C-X12-H-X3-H;X2-C-X2-C-X12-H-X3-H
	Csa6G499870	M2;Z1;M2;M7	4	153-175; 204-237; 242-264; 270-294	HFCEICGKGFKRDANLRMHMRAH; FSCPYDGCVRNKMHKKFRALKSLICVKNHFKRSH; FSCNRCNKKSFSVMADLKSHLKH; WRCSCGTTFSRKDKLFGHMALFEGH	X2-C-X2-C-X12-H-X3-H;X2-C-X4-C-X20-H-X4-H;X2-C-X2-C-X12-H-X2-H;X2-C-X1-C-X12-H-X6-H
	Csa3G881730	C;M8;C;M11	4	4-28; 69-93; 167-190; 218-245	LTCNACNKEFLDVDEQKLHYKSEWH; YSCGLCSKAYRSAQAHAQHLKSRSH; SCCFMCDLEHDTIESCMVHMHKKH; FRCLYCNDNCLPFSSLEAVRKHMEAKSH	X2-C-X2-C-X12-H-X5-H;X2-C-X2-C-X12-H-X5-H;X2-C-X2-C-X12-H-X4-H;X2-C-X2-C-X15-H-X5-H
	Csa7G419600	M7;M2;M2;Z1	4	108-145; 197-220; 221-251; 252-281	LSCSVCDKIGEDQPNDASKRRGRFRNIEQLKGHLFHRH; PMCEFCRTPFYGDNELYTHMSTEH; YTCHICQRLHPGQYEYYKNYDDLEIHFRQGH; FLCEDEACLAKKFVVFQSEAEMKRHNTIEH	X2-C-X2-C-X26-H-X4-H;X2-C-X2-C-X12-H-X4-H;X2-C-X2-C-X19-H-X4-H;X2-C-X4-C-X16-H-X4-H
Cs8Mix	Csa5G623900	M2;M2;C,M2;M1;M2;M2;C	8	97-119; 125-149; 154-179; 202-226; 234-259; 262-284; 293-318; 324-350	NICQQCGAAFRKPAYLKQHMQSH; YICSVDGCNASYRRKDHLTRHLLHH; FKCPIESCCREFAYASCVSRHLKECH; FVCPEDGCGKVFRYASRLQKHEGSH; ACCTEPGCLKTFTNKQCLRAHMQTCH; VKCEICGEKKLRKNLKQHLRQKH; IPCTYEGCSKVFSTASNLQQHMKVVH; FVCCFPGCGMRFGYKHVRDNHEKSGQH	X2-C-X2-C-X12-H-X3-H;X2-C-X4-C-X12-H-X3-H;X2-C-X4-C-X12-H-X4-H;X2-C-X4-C-X12-H-X3-H;X2-C-X4-C-X12-H-X4-H;X2-C-X2-C-X12-H-X4-H;X2-C-X4-C-X12-H-X4-H;X2-C-X4-C-X12-H-X5-H

## Sheet: S3
Additional file 1: Table S3. The cis-regulatory elements analysis of the promoter region of CsZFPs
id	A-box	CAAT-box	CAT-box	CCAAT-box	O2-site	TATA-box	ABRE	TATC-box	TGA-element	TGACG-motif	CGTCA-motif	GARE-motif	P-box	TCA-element	AE-box	ARE	G-box	Box 4	MRE	GATA-motif	GT1-motif	ATCT-motif	TCCC-motif	LTR	GC-motif	MBS	Sp1	TCT-motif	I-box	TC-rich repeats
Csa1G002750	0	11	1	0	0	13	0	2	0	0	0	0	0	0	0	4	1	1	0	1	0	0	0	0	0	3	0	2	0	0
Csa1G008490	0	8	0	0	0	18	1	0	0	0	0	0	1	0	0	3	3	0	2	1	0	0	0	0	0	1	0	2	1	0
Csa1G012110	0	14	0	1	0	34	1	0	0	1	1	0	0	0	3	3	0	2	0	1	0	0	0	1	0	1	0	1	0	0
Csa1G012120	0	16	0	0	0	2	0	0	0	1	1	1	0	0	2	1	0	0	0	0	0	0	0	0	0	0	0	0	0	0
Csa1G029620	0	4	1	1	1	29	0	1	1	0	0	0	0	1	0	1	0	3	1	1	0	0	0	0	0	0	0	0	0	0
Csa1G039050	0	19	0	0	0	8	0	0	1	0	0	1	0	0	2	5	0	0	0	0	1	0	0	0	0	0	1	0	0	0
Csa1G043020	0	16	0	0	1	28	1	0	3	1	1	0	0	1	1	3	1	2	2	0	0	0	0	1	0	0	0	0	0	1
Csa1G085390	1	14	3	1	0	13	1	0	2	3	3	0	1	0	0	0	0	1	1	0	1	0	0	0	1	0	2	0	0	0
Csa1G132120	0	11	1	4	0	6	0	0	2	1	1	0	0	0	0	1	1	0	0	0	0	1	0	1	0	0	0	0	2	0
Csa1G160590	0	13	0	0	0	26	0	0	0	1	1	0	0	1	0	3	1	1	1	1	2	0	1	0	0	0	0	0	0	0
Csa1G481720	0	7	0	0	0	1	1	0	0	1	1	0	1	0	0	1	1	1	0	0	0	0	0	0	1	0	1	0	1	0
Csa1G524710	0	1	0	0	0	1	0	0	2	4	4	0	0	1	0	1	0	0	0	0	0	0	0	0	0	0	0	0	0	0
Csa1G560650	0	19	0	0	1	21	1	0	0	1	1	0	0	1	0	2	1	0	1	0	0	0	0	0	0	0	0	2	0	1
Csa1G560720	0	9	0	2	0	8	1	0	0	0	0	0	0	1	1	0	1	1	0	0	0	0	0	1	0	3	0	2	0	1
Csa1G569480	0	13	0	0	0	26	1	2	3	2	2	1	0	3	0	1	2	1	1	1	0	1	0	0	0	2	0	0	0	3
Csa1G600970	0	9	1	0	0	21	1	0	0	0	0	0	2	1	0	1	1	2	1	2	0	0	0	0	0	0	1	0	0	1
Csa1G657510	0	4	1	0	0	8	0	0	0	1	1	1	1	0	0	0	0	1	0	0	0	0	0	0	0	0	0	0	0	1
Csa2G000290	0	9	0	0	3	3	1	0	0	1	1	1	0	0	0	3	1	1	0	0	4	1	0	0	0	0	0	1	1	0
Csa2G033890	0	15	0	0	1	17	3	0	0	2	2	0	1	0	0	1	4	1	1	2	1	0	0	1	0	0	0	1	1	0
Csa2G035540	0	3	0	0	2	45	0	0	1	0	0	0	2	1	0	0	0	1	0	0	1	0	0	0	0	0	0	0	0	0
Csa2G139840	0	11	0	1	1	12	2	1	0	2	2	0	1	0	0	2	2	0	1	0	1	2	1	1	0	1	0	0	0	0
Csa2G174080	1	5	1	0	0	2	1	0	1	1	1	0	0	0	0	0	1	0	0	0	1	0	0	1	2	1	1	0	0	0
Csa2G190770	0	6	0	1	0	0	1	0	0	0	0	0	0	0	0	0	1	0	0	0	0	0	0	0	0	0	0	0	0	0
Csa2G190780	0	2	1	1	0	4	0	0	0	0	0	0	1	0	1	0	0	0	0	0	0	0	0	0	0	0	0	0	0	0
Csa2G292740	0	23	1	0	0	25	2	1	2	0	0	1	0	0	0	1	2	2	0	1	0	0	1	1	0	0	0	1	2	0
Csa2G326490	0	18	0	0	0	65	1	0	0	1	1	0	0	1	1	0	1	4	0	1	0	0	0	0	0	0	0	0	0	0
Csa2G354820	0	0	2	0	0	0	3	0	1	2	2	0	0	0	0	0	4	0	0	0	0	0	1	1	0	0	1	1	1	0
Csa2G361490	0	10	1	0	1	9	2	0	1	4	4	0	0	0	0	0	2	2	0	1	1	0	0	0	0	0	2	1	0	0
Csa2G382580	0	3	0	1	0	21	2	0	1	1	1	1	0	0	0	0	3	2	0	0	0	1	0	0	0	1	0	1	0	0
Csa2G404810	0	10	0	1	0	68	0	0	0	3	3	0	0	0	0	1	0	3	1	1	1	0	0	0	0	0	0	2	0	2
Csa2G406660	0	6	0	2	1	8	0	0	0	1	1	0	0	0	0	1	0	1	0	0	2	2	1	1	0	2	0	2	0	0
Csa2G409480	0	18	0	2	0	25	0	0	0	0	0	0	0	0	0	0	0	2	0	0	2	0	0	1	0	0	0	2	0	0
Csa3G001720	0	6	1	1	0	0	2	0	0	2	2	0	0	1	0	0	1	0	0	0	0	0	0	0	1	0	0	1	1	0
Csa3G011750	0	5	0	0	1	7	0	0	1	1	1	0	0	0	1	0	0	2	0	0	1	0	0	1	0	0	0	1	0	0
Csa3G019980	0	9	1	0	0	7	0	0	1	0	0	0	1	1	0	1	0	1	0	1	0	0	0	0	0	1	0	0	0	0
Csa3G035880	0	10	0	2	2	7	2	1	0	1	1	2	0	1	0	4	4	0	0	1	0	0	0	4	0	1	1	0	0	1
Csa3G043940	0	5	0	0	0	4	0	0	0	2	2	0	1	0	0	0	0	1	0	0	0	0	0	0	0	0	0	0	0	0
Csa3G043950	1	4	1	1	1	3	0	0	1	0	0	0	0	0	0	1	0	0	0	0	0	0	0	0	0	1	0	0	0	0
Csa3G043960	0	8	0	1	0	2	1	0	2	1	1	0	0	0	0	0	1	0	0	0	0	0	1	0	0	1	1	0	0	1
Csa3G098560	0	13	0	0	0	7	0	0	0	3	3	0	0	1	0	3	1	1	0	1	2	0	0	0	0	1	0	0	0	1
Csa3G117400	1	8	0	1	0	7	0	0	0	1	1	0	1	0	0	1	0	1	0	0	0	0	1	0	0	0	0	0	0	0
Csa3G117410	0	12	1	0	0	12	0	0	0	4	4	0	0	0	0	1	1	0	0	1	1	0	1	0	1	0	2	1	1	1
Csa3G125000	1	10	0	1	1	5	0	0	1	0	0	1	0	1	0	2	0	0	0	0	0	0	1	1	0	0	0	0	1	0
Csa3G134950	1	6	1	1	0	0	0	0	0	3	3	1	0	1	0	1	0	0	0	0	0	1	0	1	0	0	0	0	0	0
Csa3G141860	0	2	1	0	0	26	0	0	1	0	0	0	0	0	0	1	0	0	0	0	0	0	0	0	1	0	0	1	0	0
Csa3G141870	0	7	0	0	0	7	1	0	0	1	1	0	1	0	0	0	1	0	1	1	1	0	0	1	0	1	0	1	0	0
Csa3G172410	1	12	0	1	1	10	0	0	0	1	1	0	3	0	0	0	0	0	0	0	0	0	1	0	0	0	0	0	0	0
Csa3G182760	0	13	0	0	0	12	0	0	0	0	0	0	0	1	0	2	0	3	0	0	3	0	1	0	0	0	0	1	1	0
Csa3G196420	0	11	0	0	1	15	1	0	0	0	0	0	0	0	0	5	1	0	0	1	0	0	0	0	0	1	0	1	0	0
Csa3G199020	1	15	1	0	2	15	1	0	0	0	0	1	0	0	0	2	1	0	0	0	0	0	1	0	0	2	0	1	0	1
Csa3G406040	0	11	0	0	1	25	0	0	1	0	0	0	0	0	0	6	1	0	1	0	2	1	0	1	1	0	0	0	0	0
Csa3G426920	0	4	1	0	0	0	0	0	0	2	2	0	0	0	0	1	1	0	0	0	0	0	0	0	0	0	0	0	0	0
Csa3G509430	0	2	0	0	0	2	0	0	0	0	0	0	0	0	0	0	0	0	0	0	0	0	0	0	0	0	1	0	0	0
Csa3G592150	0	4	0	0	0	8	2	0	0	2	2	0	0	0	1	1	2	0	0	1	1	0	0	0	0	0	0	2	0	0
Csa3G603040	0	9	1	0	1	13	3	0	2	1	1	1	0	1	0	1	3	1	0	1	0	0	0	1	0	2	0	0	2	0
Csa3G624040	0	2	0	0	1	3	0	0	0	0	0	0	0	0	0	2	0	0	0	0	0	0	0	0	0	0	0	0	0	1
Csa3G731900	0	5	0	0	0	1	0	0	0	0	0	0	0	0	0	0	0	1	1	0	1	0	0	0	0	0	0	0	2	0
Csa3G732590	0	17	1	0	0	17	4	0	0	1	1	0	0	0	0	0	3	0	0	0	0	0	0	0	0	1	1	0	1	0
Csa3G733980	0	8	0	0	0	4	0	0	0	1	1	0	0	1	0	2	0	0	0	0	0	0	0	0	1	0	0	0	1	0
Csa3G738980	0	14	0	1	0	9	1	0	1	0	0	0	0	2	0	0	1	2	1	0	0	0	0	1	0	0	0	0	0	0
Csa3G743410	2	12	0	0	1	4	0	0	0	0	0	1	0	0	0	1	2	1	0	0	0	0	0	0	1	0	0	0	0	0
Csa3G748810	0	15	0	0	0	25	0	0	0	1	1	0	1	1	1	3	0	1	0	2	4	0	0	0	0	0	0	1	0	1
Csa3G799120	1	5	2	5	1	6	0	0	1	0	0	0	0	0	0	0	0	3	0	0	1	0	0	2	1	0	1	0	0	1
Csa3G810580	0	12	0	1	0	25	1	0	0	1	1	0	0	2	1	2	1	2	1	0	0	0	1	0	0	0	0	0	0	0
Csa3G819820	0	8	0	0	0	0	0	0	1	0	0	0	0	1	0	1	0	1	0	0	0	0	0	1	0	0	1	0	0	0
Csa3G848250	0	9	0	0	0	44	0	0	0	1	1	1	0	0	1	1	0	1	0	0	0	1	0	0	0	0	0	1	0	0
Csa3G872110	0	14	0	1	1	19	1	0	0	2	2	0	0	2	0	2	1	2	0	0	0	0	1	0	0	0	1	0	0	0
Csa3G881730	0	15	1	2	0	13	1	0	1	0	0	0	1	0	0	1	1	0	0	1	1	0	0	1	0	0	0	0	0	0
Csa3G902400	1	3	0	0	1	2	0	0	1	2	2	0	0	0	0	0	1	1	0	0	0	0	1	1	0	0	0	2	0	0
Csa4G006510	1	6	0	0	0	3	2	0	1	0	0	2	1	0	0	2	1	0	0	0	0	0	1	0	2	0	0	0	1	0
Csa4G038810	1	14	0	1	0	18	0	1	0	3	3	0	1	0	0	2	1	0	1	1	1	0	0	0	0	0	0	0	0	0
Csa4G095040	0	13	1	0	0	5	0	0	0	1	1	1	0	2	0	0	0	0	0	0	0	0	0	0	0	0	0	0	0	0
Csa4G166950	0	13	0	2	1	7	0	1	0	2	2	0	0	0	0	1	0	3	0	0	0	0	0	0	0	0	0	1	1	0
Csa4G290830	0	5	0	0	0	27	1	0	1	1	1	1	0	0	1	2	1	3	0	0	0	0	0	0	0	0	0	0	0	0
Csa4G293330	0	7	1	0	0	0	0	0	1	1	1	0	0	0	0	0	1	0	0	0	0	0	0	1	0	0	0	0	0	0
Csa4G571220	0	11	0	0	0	22	0	0	0	1	1	1	0	0	0	1	0	6	0	1	1	0	0	0	0	1	1	1	0	0
Csa4G641580	1	12	2	1	0	3	4	0	0	2	2	0	1	0	1	1	5	0	0	2	1	0	1	2	0	1	0	0	1	0
Csa4G642460	0	9	2	0	0	4	2	0	0	0	0	1	0	0	0	0	3	1	0	0	1	0	0	0	0	1	0	0	0	0
Csa4G646130	0	12	0	0	0	19	0	1	1	1	1	0	0	1	0	3	0	1	0	0	0	0	0	0	0	1	0	0	1	0
Csa4G652110	1	6	0	0	1	1	1	0	1	1	1	0	0	1	0	2	1	0	0	0	0	0	0	0	0	1	2	0	0	1
Csa5G092930	0	11	1	0	1	28	2	0	0	0	0	0	0	0	0	2	2	2	0	0	1	0	0	1	0	1	1	1	0	0
Csa5G162030	0	5	0	0	0	3	2	1	0	0	0	0	0	1	0	0	2	0	0	0	0	0	0	0	0	0	1	0	0	0
Csa5G180920	0	6	0	1	1	0	0	0	1	0	0	0	0	0	1	0	0	0	0	0	0	1	0	0	0	0	0	0	0	0
Csa5G183770	1	3	0	0	0	1	1	0	1	0	0	0	0	0	0	3	1	0	1	0	0	0	0	0	0	0	0	0	0	0
Csa5G255670	0	9	2	0	1	4	0	0	0	0	0	0	1	1	0	0	0	1	0	0	1	0	1	1	0	0	0	3	0	0
Csa5G270900	0	13	0	0	0	33	0	0	0	2	2	0	0	0	1	4	0	1	0	0	1	0	0	0	0	0	0	0	0	0
Csa5G289630	0	4	0	0	0	1	0	0	0	1	1	0	0	0	1	0	0	0	0	0	0	0	0	0	0	0	0	1	1	0
Csa5G365160	1	5	0	0	1	3	0	0	0	2	2	1	0	0	0	2	0	1	0	0	0	0	0	0	1	1	0	1	0	0
Csa5G372190	0	10	2	0	0	11	2	0	1	1	1	0	1	0	0	4	2	1	0	1	1	0	1	1	0	0	2	0	0	0
Csa5G375760	0	13	0	0	1	1	1	1	0	0	0	1	0	0	1	4	1	1	0	0	0	0	0	0	0	2	0	1	0	1
Csa5G477610	0	5	0	0	1	1	0	0	1	1	1	1	0	1	0	0	0	0	0	0	0	0	0	0	0	0	2	0	0	0
Csa5G548160	0	8	2	0	1	15	1	0	1	0	0	0	0	0	0	2	2	0	0	1	1	0	0	0	0	2	0	0	2	0
Csa5G577350	2	4	0	0	0	4	0	1	0	2	2	0	0	0	0	2	0	0	0	0	0	0	0	1	0	0	1	1	0	0
Csa5G583280	1	8	0	1	0	4	0	0	1	0	0	0	1	2	0	0	0	0	0	0	0	0	0	0	0	1	0	0	0	0
Csa5G587130	0	6	0	0	1	18	1	0	0	0	0	0	1	0	0	0	1	1	2	0	4	1	0	1	0	1	0	0	0	0
Csa5G603380	0	6	0	0	0	3	0	0	3	0	0	0	1	1	0	1	0	3	0	0	0	0	0	0	0	0	1	0	0	0
Csa5G606610	0	16	0	1	1	6	2	0	1	0	0	0	0	1	0	2	2	0	0	0	3	0	0	1	0	0	0	1	0	0
Csa5G609820	0	10	1	0	1	0	2	0	0	0	0	0	0	0	0	0	2	3	0	0	0	0	0	0	2	1	2	0	0	0
Csa5G622500	0	7	0	0	2	5	0	0	0	0	0	0	1	0	0	4	0	0	0	1	0	0	0	0	0	0	0	0	1	0
Csa5G623900	0	14	0	1	1	14	5	0	1	1	1	0	0	0	0	1	4	2	0	1	2	0	1	0	0	0	0	1	1	0
Csa5G625970	0	14	1	0	1	9	4	0	1	0	0	1	0	1	0	1	3	2	0	1	1	1	0	0	0	0	0	1	0	2
Csa6G118360	0	5	0	1	1	0	1	0	0	1	1	0	0	0	0	1	1	0	0	0	0	0	1	1	1	0	0	0	0	0
Csa6G128030	0	11	0	0	2	9	1	1	1	3	3	1	1	1	0	0	1	0	0	0	0	0	0	0	0	1	0	0	1	0
Csa6G148300	1	6	0	2	1	2	0	0	0	2	2	0	0	0	0	1	1	1	0	0	0	0	0	0	0	0	2	2	1	0
Csa6G150540	0	14	0	0	0	13	3	0	1	2	2	0	0	1	0	3	1	0	0	0	0	0	0	0	0	0	0	1	0	0
Csa6G150550	3	13	1	0	0	30	0	0	0	0	0	0	0	0	0	4	0	0	0	1	0	0	0	1	0	0	0	1	1	1
Csa6G303740	0	9	0	1	0	9	0	0	0	1	1	0	0	0	0	0	0	1	0	0	0	0	0	0	1	1	0	0	0	0
Csa6G312040	0	6	0	0	0	0	0	0	0	1	1	0	0	0	0	1	0	0	0	0	0	0	0	1	0	0	0	0	0	0
Csa6G445020	0	15	0	1	0	21	0	0	0	2	2	0	0	2	1	8	0	0	0	0	1	1	1	0	0	0	0	1	0	0
Csa6G446540	0	21	0	0	0	31	0	0	0	2	2	0	0	0	1	4	0	2	0	0	1	0	0	0	0	2	0	2	0	0
Csa6G487810	0	14	1	0	0	27	3	0	0	1	1	0	0	0	0	2	3	2	0	0	0	0	0	0	0	2	1	1	0	0
Csa6G492290	0	3	0	1	0	11	1	0	0	0	0	0	1	0	0	1	0	0	0	0	0	0	0	0	0	1	0	0	0	0
Csa6G499870	0	20	2	2	0	3	0	0	2	3	3	2	0	1	0	2	2	1	0	1	0	1	0	0	2	0	0	0	2	0
Csa6G502050	0	15	1	0	0	6	0	0	2	0	0	2	1	2	3	0	1	1	0	0	1	0	0	1	1	1	0	1	1	0
Csa6G509590	1	4	0	0	0	0	3	0	1	0	0	0	1	0	0	0	6	0	0	0	0	0	0	0	0	0	0	0	1	0
Csa6G516660	0	12	0	0	0	4	3	0	0	0	0	0	0	0	0	1	1	0	0	0	1	1	0	0	0	0	0	0	0	1
Csa6G526390	0	14	0	0	1	34	2	1	0	0	0	0	2	0	0	2	2	0	0	1	0	0	1	0	0	0	0	1	0	0
Csa7G024090	0	4	0	0	0	0	0	0	0	1	1	0	0	0	0	1	1	1	0	1	0	0	0	2	1	0	0	2	1	0
Csa7G039240	0	15	0	0	1	15	1	0	0	2	2	1	0	3	1	4	1	0	0	1	0	0	1	1	0	0	0	0	0	0
Csa7G071440	0	4	0	1	0	2	0	0	1	0	0	0	1	1	0	2	0	0	0	0	0	0	0	0	1	0	0	0	0	0
Csa7G071620	0	9	0	0	0	2	0	0	1	0	0	0	2	0	1	0	0	0	0	0	0	0	1	0	0	0	0	0	0	1
Csa7G290450	0	21	0	0	0	3	0	0	0	0	0	0	2	0	2	2	0	1	0	0	0	1	0	1	0	1	0	0	0	0
Csa7G387730	0	13	0	0	0	26	0	0	0	0	0	0	1	2	1	1	0	2	0	0	0	0	0	1	0	0	0	0	0	0
Csa7G395240	0	9	0	0	1	4	2	0	0	0	0	0	0	0	0	1	1	0	0	0	0	0	0	0	0	0	0	1	0	1
Csa7G406990	1	7	0	0	0	4	0	0	0	1	1	0	0	0	0	1	1	1	0	0	0	0	0	0	1	0	0	0	0	0
Csa7G419600	0	11	0	2	0	8	0	0	2	0	0	0	0	0	0	3	1	3	0	0	0	1	0	2	0	0	0	0	0	0
Csa7G428260	0	14	0	0	0	22	0	0	0	3	3	0	0	0	1	3	0	1	0	0	2	0	0	0	0	1	0	0	0	0
Csa7G432050	0	7	1	0	0	0	1	0	0	0	0	0	0	1	0	0	1	0	0	0	0	0	0	0	0	1	0	0	0	0
Csa7G450800	0	10	0	0	0	28	0	0	0	1	1	0	0	0	0	1	0	3	0	1	0	0	0	0	0	0	0	1	0	0

## Sheet: S4
Additional file 1: Table S4. The detailed information of cis-regulatory elements in the promoter region of CsZFPs
Locus	ID	Type	Sequence	Start	Length	End	Strand	Organism	Function description
Chr1:478851-484362	Csa1G002750	ARE	AAACCA	267	6	273	+	Zea mays	cis-acting regulatory element essential for the anaerobic induction
Chr1:478851-484362	Csa1G002750	ARE	AAACCA	283	6	289	-	Zea mays	cis-acting regulatory element essential for the anaerobic induction
Chr1:478851-484362	Csa1G002750	ARE	AAACCA	553	6	559	-	Zea mays	cis-acting regulatory element essential for the anaerobic induction
Chr1:478851-484362	Csa1G002750	ARE	AAACCA	1130	6	1136	+	Zea mays	cis-acting regulatory element essential for the anaerobic induction
Chr1:478851-484362	Csa1G002750	Box 4	ATTAAT	828	6	834	+	Petroselinum crispum	part of a conserved DNA module involved in light responsiveness
Chr1:478851-484362	Csa1G002750	CAAT-box	CCAAT	50	5	55	+	Arabidopsis thaliana	common cis-acting element in promoter and enhancer regions
Chr1:478851-484362	Csa1G002750	CAAT-box	CCAAT	211	5	216	+	Arabidopsis thaliana	common cis-acting element in promoter and enhancer regions
Chr1:478851-484362	Csa1G002750	CAAT-box	CAAAT	304	5	309	+	Pisum sativum	common cis-acting element in promoter and enhancer regions
Chr1:478851-484362	Csa1G002750	CAAT-box	CAAAT	362	5	367	-	Pisum sativum	common cis-acting element in promoter and enhancer regions
Chr1:478851-484362	Csa1G002750	CAAT-box	CAAAT	473	5	478	-	Pisum sativum	common cis-acting element in promoter and enhancer regions
Chr1:478851-484362	Csa1G002750	CAAT-box	CCAAT	479	5	484	-	Arabidopsis thaliana	common cis-acting element in promoter and enhancer regions
Chr1:478851-484362	Csa1G002750	CAAT-box	CAAAT	601	5	606	-	Pisum sativum	common cis-acting element in promoter and enhancer regions
Chr1:478851-484362	Csa1G002750	CAAT-box	CAAAT	742	5	747	-	Pisum sativum	common cis-acting element in promoter and enhancer regions
Chr1:478851-484362	Csa1G002750	CAAT-box	CAAAT	1134	5	1139	+	Pisum sativum	common cis-acting element in promoter and enhancer regions
Chr1:478851-484362	Csa1G002750	CAAT-box	CAAAT	1221	5	1226	+	Pisum sativum	common cis-acting element in promoter and enhancer regions
Chr1:478851-484362	Csa1G002750	CAAT-box	CAAAT	1377	5	1382	-	Pisum sativum	common cis-acting element in promoter and enhancer regions
Chr1:478851-484362	Csa1G002750	CAT-box	GCCACT	1231	6	1237	+	Arabidopsis thaliana	cis-acting regulatory element related to meristem expression
Chr1:478851-484362	Csa1G002750	GATA-motif	GATAGGG	1312	7	1319	+	Pisum sativum	part of a light responsive element
Chr1:478851-484362	Csa1G002750	G-box	CACGAC	341	6	347	-	Zea mays	cis-acting regulatory element involved in light responsiveness
Chr1:478851-484362	Csa1G002750	MBS	CAACTG	525	6	531	+	Arabidopsis thaliana	MYB binding site involved in drought-inducibility
Chr1:478851-484362	Csa1G002750	MBS	CAACTG	661	6	667	+	Arabidopsis thaliana	MYB binding site involved in drought-inducibility
Chr1:478851-484362	Csa1G002750	MBS	CAACTG	922	6	928	+	Arabidopsis thaliana	MYB binding site involved in drought-inducibility
Chr1:478851-484362	Csa1G002750	MBSI	aaaAaaC(G/C)GTTA	1249	11	1260	+	Petunia hybrida	MYB binding site involved in flavonoid biosynthetic genes regulation
Chr1:478851-484362	Csa1G002750	TATA-box	TATA	15	4	19	+	Arabidopsis thaliana	core promoter element around -30 of transcription start
Chr1:478851-484362	Csa1G002750	TATA-box	TATA	246	4	250	+	Arabidopsis thaliana	core promoter element around -30 of transcription start
Chr1:478851-484362	Csa1G002750	TATA-box	TATA	368	4	372	+	Arabidopsis thaliana	core promoter element around -30 of transcription start
Chr1:478851-484362	Csa1G002750	TATA-box	TACAAAA	465	7	472	-	Oryza sativa	core promoter element around -30 of transcription start
Chr1:478851-484362	Csa1G002750	TATA-box	TATACA	468	6	474	-	Helianthus annuus	core promoter element around -30 of transcription start
Chr1:478851-484362	Csa1G002750	TATA-box	TATA	470	4	474	+	Arabidopsis thaliana	core promoter element around -30 of transcription start
Chr1:478851-484362	Csa1G002750	TATA-box	TATA	636	4	640	+	Arabidopsis thaliana	core promoter element around -30 of transcription start
Chr1:478851-484362	Csa1G002750	TATA-box	TACAAAA	862	7	869	+	Oryza sativa	core promoter element around -30 of transcription start
Chr1:478851-484362	Csa1G002750	TATA-box	TACAAAA	929	7	936	+	Oryza sativa	core promoter element around -30 of transcription start
Chr1:478851-484362	Csa1G002750	TATA-box	ATATAA	1108	6	1114	+	Brassica oleracea	core promoter element around -30 of transcription start
Chr1:478851-484362	Csa1G002750	TATA-box	TATA	1109	4	1113	+	Arabidopsis thaliana	core promoter element around -30 of transcription start
Chr1:478851-484362	Csa1G002750	TATA-box	TATAA	1373	5	1378	-	Arabidopsis thaliana	core promoter element around -30 of transcription start
Chr1:478851-484362	Csa1G002750	TATA-box	TATA	1374	4	1378	+	Arabidopsis thaliana	core promoter element around -30 of transcription start
Chr1:478851-484362	Csa1G002750	TATC-box	TATCCCA	400	7	407	-	Oryza sativa	cis-acting element involved in gibberellin-responsiveness
Chr1:478851-484362	Csa1G002750	TATC-box	TATCCCA	481	7	488	-	Oryza sativa	cis-acting element involved in gibberellin-responsiveness
Chr1:478851-484362	Csa1G002750	TCT-motif	TCTTAC	949	6	955	+	Arabidopsis thaliana	part of a light responsive element
Chr1:478851-484362	Csa1G002750	TCT-motif	TCTTAC	1428	6	1434	+	Arabidopsis thaliana	part of a light responsive element
Chr1:1307568-1317810	Csa1G008490	ABRE	ACGTG	630	5	635	-	Arabidopsis thaliana	cis-acting element involved in the abscisic acid responsiveness
Chr1:1307568-1317810	Csa1G008490	ARE	AAACCA	418	6	424	+	Zea mays	cis-acting regulatory element essential for the anaerobic induction
Chr1:1307568-1317810	Csa1G008490	ARE	AAACCA	618	6	624	+	Zea mays	cis-acting regulatory element essential for the anaerobic induction
Chr1:1307568-1317810	Csa1G008490	ARE	AAACCA	898	6	904	+	Zea mays	cis-acting regulatory element essential for the anaerobic induction
Chr1:1307568-1317810	Csa1G008490	AT-rich element	ATAGAAATCAA	1386	10	1396	-	Glycine max	binding site of AT-rich DNA binding protein (ATBP-1)
Chr1:1307568-1317810	Csa1G008490	CAAT-box	CAAAT	154	5	159	+	Pisum sativum	common cis-acting element in promoter and enhancer regions
Chr1:1307568-1317810	Csa1G008490	CAAT-box	CCAAT	204	5	209	-	Arabidopsis thaliana	common cis-acting element in promoter and enhancer regions
Chr1:1307568-1317810	Csa1G008490	CAAT-box	CAAAT	400	5	405	+	Pisum sativum	common cis-acting element in promoter and enhancer regions
Chr1:1307568-1317810	Csa1G008490	CAAT-box	CCAAT	476	5	481	+	Arabidopsis thaliana	common cis-acting element in promoter and enhancer regions
Chr1:1307568-1317810	Csa1G008490	CAAT-box	CCAAT	621	5	626	+	Arabidopsis thaliana	common cis-acting element in promoter and enhancer regions
Chr1:1307568-1317810	Csa1G008490	CAAT-box	CAAAT	703	5	708	+	Pisum sativum	common cis-acting element in promoter and enhancer regions
Chr1:1307568-1317810	Csa1G008490	CAAT-box	CCAAT	837	5	842	+	Arabidopsis thaliana	common cis-acting element in promoter and enhancer regions
Chr1:1307568-1317810	Csa1G008490	CAAT-box	CCAAT	1206	5	1211	+	Arabidopsis thaliana	common cis-acting element in promoter and enhancer regions
Chr1:1307568-1317810	Csa1G008490	chs-Unit 1 m1	ACCTAACCCGC	1275	10	1285	+	Hordeum vulgare	part of a light responsive element
Chr1:1307568-1317810	Csa1G008490	GATA-motif	AAGATAAGATT	506	10	516	-	Arabidopsis thaliana	part of a light responsive element
Chr1:1307568-1317810	Csa1G008490	G-box	CACGAC	44	6	50	+	Zea mays	cis-acting regulatory element involved in light responsiveness
Chr1:1307568-1317810	Csa1G008490	G-box	TACGTG	630	6	636	-	Arabidopsis thaliana	cis-acting regulatory element involved in light responsiveness
Chr1:1307568-1317810	Csa1G008490	G-box	CACGAC	990	6	996	-	Zea mays	cis-acting regulatory element involved in light responsiveness
Chr1:1307568-1317810	Csa1G008490	I-box	GTATAAGGCC	1249	9	1258	-	Larix laricina	part of a light responsive element
Chr1:1307568-1317810	Csa1G008490	MBS	CAACTG	1080	6	1086	+	Arabidopsis thaliana	MYB binding site involved in drought-inducibility
Chr1:1307568-1317810	Csa1G008490	MRE	AACCTAA	1274	7	1281	+	Petroselinum crispum	MYB binding site involved in light responsiveness
Chr1:1307568-1317810	Csa1G008490	MRE	AACCTAA	1456	7	1463	+	Petroselinum crispum	MYB binding site involved in light responsiveness
Chr1:1307568-1317810	Csa1G008490	P-box	CCTTTTG	1300	7	1307	-	Oryza sativa	gibberellin-responsive element
Chr1:1307568-1317810	Csa1G008490	TATA-box	TATACA	179	6	185	-	Helianthus annuus	core promoter element around -30 of transcription start
Chr1:1307568-1317810	Csa1G008490	TATA-box	TATA	181	4	185	+	Arabidopsis thaliana	core promoter element around -30 of transcription start
Chr1:1307568-1317810	Csa1G008490	TATA-box	TATA	212	4	216	+	Arabidopsis thaliana	core promoter element around -30 of transcription start
Chr1:1307568-1317810	Csa1G008490	TATA-box	TATA	342	4	346	+	Arabidopsis thaliana	core promoter element around -30 of transcription start
Chr1:1307568-1317810	Csa1G008490	TATA-box	TATTTAAA	404	8	412	+	Arabidopsis thaliana	core promoter element around -30 of transcription start
Chr1:1307568-1317810	Csa1G008490	TATA-box	ccTATAAAaa	672	9	681	+	Arabidopsis thaliana	core promoter element around -30 of transcription start
Chr1:1307568-1317810	Csa1G008490	TATA-box	TATA	674	4	678	+	Arabidopsis thaliana	core promoter element around -30 of transcription start
Chr1:1307568-1317810	Csa1G008490	TATA-box	TACAAAA	1039	7	1046	+	Oryza sativa	core promoter element around -30 of transcription start
Chr1:1307568-1317810	Csa1G008490	TATA-box	TATAA	1230	5	1235	-	Arabidopsis thaliana	core promoter element around -30 of transcription start
Chr1:1307568-1317810	Csa1G008490	TATA-box	TATA	1231	4	1235	+	Arabidopsis thaliana	core promoter element around -30 of transcription start
Chr1:1307568-1317810	Csa1G008490	TATA-box	ccTATAAAaa	1415	9	1424	-	Arabidopsis thaliana	core promoter element around -30 of transcription start
Chr1:1307568-1317810	Csa1G008490	TATA-box	TATAAAA	1416	7	1423	-	Pisum sativum	core promoter element around -30 of transcription start
Chr1:1307568-1317810	Csa1G008490	TATA-box	TATAAA	1417	6	1423	-	Helianthus annuus	core promoter element around -30 of transcription start
Chr1:1307568-1317810	Csa1G008490	TATA-box	TATAA	1418	5	1423	-	Arabidopsis thaliana	core promoter element around -30 of transcription start
Chr1:1307568-1317810	Csa1G008490	TATA-box	TATA	1419	4	1423	+	Arabidopsis thaliana	core promoter element around -30 of transcription start
Chr1:1307568-1317810	Csa1G008490	TATA-box	TATA	1432	4	1436	+	Arabidopsis thaliana	core promoter element around -30 of transcription start
Chr1:1307568-1317810	Csa1G008490	TATA-box	ATATAA	1439	6	1445	+	Brassica oleracea	core promoter element around -30 of transcription start
Chr1:1307568-1317810	Csa1G008490	TATA-box	TATA	1440	4	1444	+	Arabidopsis thaliana	core promoter element around -30 of transcription start
Chr1:1307568-1317810	Csa1G008490	TCT-motif	TCTTAC	513	6	519	+	Arabidopsis thaliana	part of a light responsive element
Chr1:1307568-1317810	Csa1G008490	TCT-motif	TCTTAC	939	6	945	-	Arabidopsis thaliana	part of a light responsive element
Chr1:1698098-1701286	Csa1G012110	ABRE	AACCCGG	527	7	534	-	Arabidopsis thaliana	cis-acting element involved in the abscisic acid responsiveness
Chr1:1698098-1701286	Csa1G012110	AE-box	AGAAACTT	27	8	35	+	Arabidopsis thaliana	part of a module for light response
Chr1:1698098-1701286	Csa1G012110	AE-box	AGAAACAA	309	8	317	-	Arabidopsis thaliana	part of a module for light response
Chr1:1698098-1701286	Csa1G012110	AE-box	AGAAACAA	1277	8	1285	+	Arabidopsis thaliana	part of a module for light response
Chr1:1698098-1701286	Csa1G012110	ARE	AAACCA	43	6	49	+	Zea mays	cis-acting regulatory element essential for the anaerobic induction
Chr1:1698098-1701286	Csa1G012110	ARE	AAACCA	237	6	243	+	Zea mays	cis-acting regulatory element essential for the anaerobic induction
Chr1:1698098-1701286	Csa1G012110	ARE	AAACCA	377	6	383	+	Zea mays	cis-acting regulatory element essential for the anaerobic induction
Chr1:1698098-1701286	Csa1G012110	AT-rich element	ATAGAAATCAA	1208	10	1218	-	Glycine max	binding site of AT-rich DNA binding protein (ATBP-1)
Chr1:1698098-1701286	Csa1G012110	Box 4	ATTAAT	271	6	277	+	Petroselinum crispum	part of a conserved DNA module involved in light responsiveness
Chr1:1698098-1701286	Csa1G012110	Box 4	ATTAAT	1362	6	1368	+	Petroselinum crispum	part of a conserved DNA module involved in light responsiveness
Chr1:1698098-1701286	Csa1G012110	CAAT-box	CAAAT	3	5	8	+	Pisum sativum	common cis-acting element in promoter and enhancer regions
Chr1:1698098-1701286	Csa1G012110	CAAT-box	CAAAT	212	5	217	+	Pisum sativum	common cis-acting element in promoter and enhancer regions
Chr1:1698098-1701286	Csa1G012110	CAAT-box	CAAAT	225	5	230	-	Pisum sativum	common cis-acting element in promoter and enhancer regions
Chr1:1698098-1701286	Csa1G012110	CAAT-box	CAAAT	255	5	260	-	Pisum sativum	common cis-acting element in promoter and enhancer regions
Chr1:1698098-1701286	Csa1G012110	CAAT-box	CAAAT	388	5	393	+	Pisum sativum	common cis-acting element in promoter and enhancer regions
Chr1:1698098-1701286	Csa1G012110	CAAT-box	CAAAT	411	5	416	-	Pisum sativum	common cis-acting element in promoter and enhancer regions
Chr1:1698098-1701286	Csa1G012110	CAAT-box	TGCCAAC	519	7	526	-	Petunia hybrida	common cis-acting element in promoter and enhancer regions
Chr1:1698098-1701286	Csa1G012110	CAAT-box	CCAAT	538	5	543	-	Arabidopsis thaliana	common cis-acting element in promoter and enhancer regions
Chr1:1698098-1701286	Csa1G012110	CAAT-box	CCAAT	563	5	568	+	Arabidopsis thaliana	common cis-acting element in promoter and enhancer regions
Chr1:1698098-1701286	Csa1G012110	CAAT-box	CCAAT	763	5	768	+	Arabidopsis thaliana	common cis-acting element in promoter and enhancer regions
Chr1:1698098-1701286	Csa1G012110	CAAT-box	CAAAT	1012	5	1017	-	Pisum sativum	common cis-acting element in promoter and enhancer regions
Chr1:1698098-1701286	Csa1G012110	CAAT-box	TGCCAAC	1156	7	1163	+	Petunia hybrida	common cis-acting element in promoter and enhancer regions
Chr1:1698098-1701286	Csa1G012110	CAAT-box	CAAAT	1377	5	1382	+	Pisum sativum	common cis-acting element in promoter and enhancer regions
Chr1:1698098-1701286	Csa1G012110	CAAT-box	CAAAT	1441	5	1446	+	Pisum sativum	common cis-acting element in promoter and enhancer regions
Chr1:1698098-1701286	Csa1G012110	CCAAT-box	CAACGG	557	6	563	-	Hordeum vulgare	MYBHv1 binding site
Chr1:1698098-1701286	Csa1G012110	CGTCA-motif	CGTCA	1094	5	1099	-	Hordeum vulgare	cis-acting regulatory element involved in the MeJA-responsiveness
Chr1:1698098-1701286	Csa1G012110	GATA-motif	GATAGGA	123	7	130	-	Arabidopsis thaliana	part of a light responsive element
Chr1:1698098-1701286	Csa1G012110	LTR	CCGAAA	1403	6	1409	+	Hordeum vulgare	cis-acting element involved in low-temperature responsiveness
Chr1:1698098-1701286	Csa1G012110	MBS	CAACTG	72	6	78	+	Arabidopsis thaliana	MYB binding site involved in drought-inducibility
Chr1:1698098-1701286	Csa1G012110	TATA-box	ATATAT	54	6	60	+	Brassica napus	core promoter element around -30 of transcription start
Chr1:1698098-1701286	Csa1G012110	TATA-box	TATA	55	4	59	+	Arabidopsis thaliana	core promoter element around -30 of transcription start
Chr1:1698098-1701286	Csa1G012110	TATA-box	TATATA	137	6	143	+	Arabidopsis thaliana	core promoter element around -30 of transcription start
Chr1:1698098-1701286	Csa1G012110	TATA-box	ATATAT	138	6	144	+	Brassica napus	core promoter element around -30 of transcription start
Chr1:1698098-1701286	Csa1G012110	TATA-box	TATATA	139	6	145	+	Arabidopsis thaliana	core promoter element around -30 of transcription start
Chr1:1698098-1701286	Csa1G012110	TATA-box	ATATAT	140	6	146	+	Brassica napus	core promoter element around -30 of transcription start
Chr1:1698098-1701286	Csa1G012110	TATA-box	TATATA	141	6	147	+	Arabidopsis thaliana	core promoter element around -30 of transcription start
Chr1:1698098-1701286	Csa1G012110	TATA-box	ATATAT	142	6	148	+	Brassica napus	core promoter element around -30 of transcription start
Chr1:1698098-1701286	Csa1G012110	TATA-box	TATATA	143	6	149	+	Arabidopsis thaliana	core promoter element around -30 of transcription start
Chr1:1698098-1701286	Csa1G012110	TATA-box	TATA	145	4	149	+	Arabidopsis thaliana	core promoter element around -30 of transcription start
Chr1:1698098-1701286	Csa1G012110	TATA-box	TATA	165	4	169	+	Arabidopsis thaliana	core promoter element around -30 of transcription start
Chr1:1698098-1701286	Csa1G012110	TATA-box	TATACA	496	6	502	-	Helianthus annuus	core promoter element around -30 of transcription start
Chr1:1698098-1701286	Csa1G012110	TATA-box	TATA	498	4	502	+	Arabidopsis thaliana	core promoter element around -30 of transcription start
Chr1:1698098-1701286	Csa1G012110	TATA-box	TATA	888	4	892	+	Arabidopsis thaliana	core promoter element around -30 of transcription start
Chr1:1698098-1701286	Csa1G012110	TATA-box	ATTATA	995	6	1001	+	Brassica napus	core promoter element around -30 of transcription start
Chr1:1698098-1701286	Csa1G012110	TATA-box	TATAA	996	5	1001	-	Arabidopsis thaliana	core promoter element around -30 of transcription start
Chr1:1698098-1701286	Csa1G012110	TATA-box	TATA	997	4	1001	+	Arabidopsis thaliana	core promoter element around -30 of transcription start
Chr1:1698098-1701286	Csa1G012110	TATA-box	TATAAAA	1256	7	1263	-	Pisum sativum	core promoter element around -30 of transcription start
Chr1:1698098-1701286	Csa1G012110	TATA-box	TATAAA	1257	6	1263	-	Helianthus annuus	core promoter element around -30 of transcription start
Chr1:1698098-1701286	Csa1G012110	TATA-box	TATATAA	1258	7	1265	-	Arabidopsis thaliana	core promoter element around -30 of transcription start
Chr1:1698098-1701286	Csa1G012110	TATA-box	TATATTTATATTT	1259	12	1271	+	Avena sativa	core promoter element around -30 of transcription start
Chr1:1698098-1701286	Csa1G012110	TATA-box	ATATAT	1260	6	1266	+	Brassica napus	core promoter element around -30 of transcription start
Chr1:1698098-1701286	Csa1G012110	TATA-box	TATATA	1261	6	1267	+	Arabidopsis thaliana	core promoter element around -30 of transcription start
Chr1:1698098-1701286	Csa1G012110	TATA-box	ATATAT	1262	6	1268	+	Brassica napus	core promoter element around -30 of transcription start
Chr1:1698098-1701286	Csa1G012110	TATA-box	TATATA	1263	6	1269	+	Arabidopsis thaliana	core promoter element around -30 of transcription start
Chr1:1698098-1701286	Csa1G012110	TATA-box	ATATAT	1264	6	1270	+	Brassica napus	core promoter element around -30 of transcription start
Chr1:1698098-1701286	Csa1G012110	TATA-box	TATA	1265	4	1269	+	Arabidopsis thaliana	core promoter element around -30 of transcription start
Chr1:1698098-1701286	Csa1G012110	TATA-box	ccTATAAAaa	1270	9	1279	-	Arabidopsis thaliana	core promoter element around -30 of transcription start
Chr1:1698098-1701286	Csa1G012110	TATA-box	TATAAAA	1271	7	1278	-	Pisum sativum	core promoter element around -30 of transcription start
Chr1:1698098-1701286	Csa1G012110	TATA-box	TATAAA	1272	6	1278	-	Helianthus annuus	core promoter element around -30 of transcription start
Chr1:1698098-1701286	Csa1G012110	TATA-box	TATAA	1273	5	1278	-	Arabidopsis thaliana	core promoter element around -30 of transcription start
Chr1:1698098-1701286	Csa1G012110	TATA-box	TATA	1274	4	1278	+	Arabidopsis thaliana	core promoter element around -30 of transcription start
Chr1:1698098-1701286	Csa1G012110	TATA-box	TACAAAA	1385	7	1392	+	Oryza sativa	core promoter element around -30 of transcription start
Chr1:1698098-1701286	Csa1G012110	TATA-box	ccTATAAAaa	1468	9	1477	+	Arabidopsis thaliana	core promoter element around -30 of transcription start
Chr1:1698098-1701286	Csa1G012110	TCT-motif	TCTTAC	437	6	443	+	Arabidopsis thaliana	part of a light responsive element
Chr1:1698098-1701286	Csa1G012110	TGACG-motif	TGACG	1094	5	1099	+	Hordeum vulgare	cis-acting regulatory element involved in the MeJA-responsiveness
Chr1:1704743-1706682	Csa1G012120	AE-box	AGAAACAA	174	8	182	-	Arabidopsis thaliana	part of a module for light response
Chr1:1704743-1706682	Csa1G012120	AE-box	AGAAACTT	1281	8	1289	-	Arabidopsis thaliana	part of a module for light response
Chr1:1704743-1706682	Csa1G012120	ARE	AAACCA	877	6	883	+	Zea mays	cis-acting regulatory element essential for the anaerobic induction
Chr1:1704743-1706682	Csa1G012120	CAAT-box	CAAAT	167	5	172	-	Pisum sativum	common cis-acting element in promoter and enhancer regions
Chr1:1704743-1706682	Csa1G012120	CAAT-box	CAAAT	208	5	213	+	Pisum sativum	common cis-acting element in promoter and enhancer regions
Chr1:1704743-1706682	Csa1G012120	CAAT-box	CAAAT	263	5	268	+	Pisum sativum	common cis-acting element in promoter and enhancer regions
Chr1:1704743-1706682	Csa1G012120	CAAT-box	CCCAATTT	264	8	272	-	Arabidopsis thaliana	common cis-acting element in promoter and enhancer regions
Chr1:1704743-1706682	Csa1G012120	CAAT-box	CCAAT	266	5	271	-	Arabidopsis thaliana	common cis-acting element in promoter and enhancer regions
Chr1:1704743-1706682	Csa1G012120	CAAT-box	CAAAT	517	5	522	+	Pisum sativum	common cis-acting element in promoter and enhancer regions
Chr1:1704743-1706682	Csa1G012120	CAAT-box	CAAAT	530	5	535	+	Pisum sativum	common cis-acting element in promoter and enhancer regions
Chr1:1704743-1706682	Csa1G012120	CAAT-box	CAAAT	533	5	538	-	Pisum sativum	common cis-acting element in promoter and enhancer regions
Chr1:1704743-1706682	Csa1G012120	CAAT-box	CAAAT	602	5	607	-	Pisum sativum	common cis-acting element in promoter and enhancer regions
Chr1:1704743-1706682	Csa1G012120	CAAT-box	CAAAT	740	5	745	+	Pisum sativum	common cis-acting element in promoter and enhancer regions
Chr1:1704743-1706682	Csa1G012120	CAAT-box	CCCAATTT	884	8	892	+	Arabidopsis thaliana	common cis-acting element in promoter and enhancer regions
Chr1:1704743-1706682	Csa1G012120	CAAT-box	CCAAT	885	5	890	+	Arabidopsis thaliana	common cis-acting element in promoter and enhancer regions
Chr1:1704743-1706682	Csa1G012120	CAAT-box	CAAAT	966	5	971	-	Pisum sativum	common cis-acting element in promoter and enhancer regions
Chr1:1704743-1706682	Csa1G012120	CAAT-box	CAAAT	1009	5	1014	-	Pisum sativum	common cis-acting element in promoter and enhancer regions
Chr1:1704743-1706682	Csa1G012120	CAAT-box	CCAAT	1079	5	1084	-	Arabidopsis thaliana	common cis-acting element in promoter and enhancer regions
Chr1:1704743-1706682	Csa1G012120	CAAT-box	CCAAT	1422	5	1427	-	Arabidopsis thaliana	common cis-acting element in promoter and enhancer regions
Chr1:1704743-1706682	Csa1G012120	CGTCA-motif	CGTCA	73	5	78	-	Hordeum vulgare	cis-acting regulatory element involved in the MeJA-responsiveness
Chr1:1704743-1706682	Csa1G012120	chs-CMA2a	TCACTTGA	1427	8	1435	-	Petroselinum crispum	part of a light responsive element
Chr1:1704743-1706682	Csa1G012120	GARE-motif	TCTGTTG	818	7	825	-	Brassica oleracea	gibberellin-responsive element
Chr1:1704743-1706682	Csa1G012120	TATA-box	TATA	945	4	949	+	Arabidopsis thaliana	core promoter element around -30 of transcription start
Chr1:1704743-1706682	Csa1G012120	TATA-box	TACAAAA	1238	7	1245	+	Oryza sativa	core promoter element around -30 of transcription start
Chr1:1704743-1706682	Csa1G012120	TGACG-motif	TGACG	73	5	78	+	Hordeum vulgare	cis-acting regulatory element involved in the MeJA-responsiveness
Chr1:3149776-3152372	Csa1G029620	ARE	AAACCA	183	6	189	-	Zea mays	cis-acting regulatory element essential for the anaerobic induction
Chr1:3149776-3152372	Csa1G029620	Box 4	ATTAAT	911	6	917	+	Petroselinum crispum	part of a conserved DNA module involved in light responsiveness
Chr1:3149776-3152372	Csa1G029620	Box 4	ATTAAT	1274	6	1280	+	Petroselinum crispum	part of a conserved DNA module involved in light responsiveness
Chr1:3149776-3152372	Csa1G029620	Box 4	ATTAAT	1278	6	1284	+	Petroselinum crispum	part of a conserved DNA module involved in light responsiveness
Chr1:3149776-3152372	Csa1G029620	CAAT-box	TGCAAATCT	520	9	529	-	Brassica juncea	common cis-acting element in promoter and enhancer regions
Chr1:3149776-3152372	Csa1G029620	CAAT-box	CAAAT	522	5	527	-	Pisum sativum	common cis-acting element in promoter and enhancer regions
Chr1:3149776-3152372	Csa1G029620	CAAT-box	CAAAT	1124	5	1129	+	Pisum sativum	common cis-acting element in promoter and enhancer regions
Chr1:3149776-3152372	Csa1G029620	CAAT-box	CAAAT	1428	5	1433	-	Pisum sativum	common cis-acting element in promoter and enhancer regions
Chr1:3149776-3152372	Csa1G029620	CAT-box	GCCACT	820	6	826	+	Arabidopsis thaliana	cis-acting regulatory element related to meristem expression
Chr1:3149776-3152372	Csa1G029620	CCAAT-box	CAACGG	1199	6	1205	+	Hordeum vulgare	MYBHv1 binding site
Chr1:3149776-3152372	Csa1G029620	GA-motif	ATAGATAA	43	8	51	-	Arabidopsis thaliana	part of a light responsive element
Chr1:3149776-3152372	Csa1G029620	GATA-motif	GATAGGG	864	7	871	-	Pisum sativum	part of a light responsive element
Chr1:3149776-3152372	Csa1G029620	MRE	AACCTAA	1018	7	1025	+	Petroselinum crispum	MYB binding site involved in light responsiveness
Chr1:3149776-3152372	Csa1G029620	O2-site	GTTGACGTGA	1193	9	1202	-	Zea mays	cis-acting regulatory element involved in zein metabolism regulation
Chr1:3149776-3152372	Csa1G029620	TATA-box	ATATAA	334	6	340	+	Brassica oleracea	core promoter element around -30 of transcription start
Chr1:3149776-3152372	Csa1G029620	TATA-box	TATA	335	4	339	+	Arabidopsis thaliana	core promoter element around -30 of transcription start
Chr1:3149776-3152372	Csa1G029620	TATA-box	TATA	348	4	352	+	Arabidopsis thaliana	core promoter element around -30 of transcription start
Chr1:3149776-3152372	Csa1G029620	TATA-box	TATAA	354	5	359	-	Arabidopsis thaliana	core promoter element around -30 of transcription start
Chr1:3149776-3152372	Csa1G029620	TATA-box	TATA	355	4	359	+	Arabidopsis thaliana	core promoter element around -30 of transcription start
Chr1:3149776-3152372	Csa1G029620	TATA-box	TATATAA	397	7	404	-	Arabidopsis thaliana	core promoter element around -30 of transcription start
Chr1:3149776-3152372	Csa1G029620	TATA-box	TATATA	398	6	404	+	Arabidopsis thaliana	core promoter element around -30 of transcription start
Chr1:3149776-3152372	Csa1G029620	TATA-box	TATA	400	4	404	+	Arabidopsis thaliana	core promoter element around -30 of transcription start
Chr1:3149776-3152372	Csa1G029620	TATA-box	TATA	443	4	447	+	Arabidopsis thaliana	core promoter element around -30 of transcription start
Chr1:3149776-3152372	Csa1G029620	TATA-box	ATTATA	784	6	790	+	Brassica napus	core promoter element around -30 of transcription start
Chr1:3149776-3152372	Csa1G029620	TATA-box	TATAA	785	5	790	-	Arabidopsis thaliana	core promoter element around -30 of transcription start
Chr1:3149776-3152372	Csa1G029620	TATA-box	TATA	786	4	790	+	Arabidopsis thaliana	core promoter element around -30 of transcription start
Chr1:3149776-3152372	Csa1G029620	TATA-box	TATAAATA	904	8	912	-	Daucus carota	core promoter element around -30 of transcription start
Chr1:3149776-3152372	Csa1G029620	TATA-box	TATAAAT	905	7	912	-	Brassica juncea	core promoter element around -30 of transcription start
Chr1:3149776-3152372	Csa1G029620	TATA-box	TATAAA	906	6	912	-	Helianthus annuus	core promoter element around -30 of transcription start
Chr1:3149776-3152372	Csa1G029620	TATA-box	TATAA	907	5	912	-	Arabidopsis thaliana	core promoter element around -30 of transcription start
Chr1:3149776-3152372	Csa1G029620	TATA-box	TATA	908	4	912	+	Arabidopsis thaliana	core promoter element around -30 of transcription start
Chr1:3149776-3152372	Csa1G029620	TATA-box	TATA	954	4	958	+	Arabidopsis thaliana	core promoter element around -30 of transcription start
Chr1:3149776-3152372	Csa1G029620	TATA-box	ATATAT	1323	6	1329	-	Brassica napus	core promoter element around -30 of transcription start
Chr1:3149776-3152372	Csa1G029620	TATA-box	TATA	1324	4	1328	-	Arabidopsis thaliana	core promoter element around -30 of transcription start
Chr1:3149776-3152372	Csa1G029620	TATA-box	TATAAAA	1332	7	1339	-	Pisum sativum	core promoter element around -30 of transcription start
Chr1:3149776-3152372	Csa1G029620	TATA-box	TATAAA	1333	6	1339	-	Helianthus annuus	core promoter element around -30 of transcription start
Chr1:3149776-3152372	Csa1G029620	TATA-box	TATAA	1334	5	1339	-	Arabidopsis thaliana	core promoter element around -30 of transcription start
Chr1:3149776-3152372	Csa1G029620	TATA-box	TATA	1335	4	1339	-	Arabidopsis thaliana	core promoter element around -30 of transcription start
Chr1:3149776-3152372	Csa1G029620	TATA-box	ATATAT	1368	6	1374	-	Brassica napus	core promoter element around -30 of transcription start
Chr1:3149776-3152372	Csa1G029620	TATA-box	TATA	1369	4	1373	-	Arabidopsis thaliana	core promoter element around -30 of transcription start
Chr1:3149776-3152372	Csa1G029620	TATA-box	TATAAA	1464	6	1470	-	Helianthus annuus	core promoter element around -30 of transcription start
Chr1:3149776-3152372	Csa1G029620	TATA-box	TATAA	1465	5	1470	-	Arabidopsis thaliana	core promoter element around -30 of transcription start
Chr1:3149776-3152372	Csa1G029620	TATA-box	TATA	1466	4	1470	-	Arabidopsis thaliana	core promoter element around -30 of transcription start
Chr1:3149776-3152372	Csa1G029620	TATC-box	TATCCCA	917	7	924	+	Oryza sativa	cis-acting element involved in gibberellin-responsiveness
Chr1:3149776-3152372	Csa1G029620	TCA-element	CCATCTTTTT	965	10	975	+	Nicotiana tabacum	cis-acting element involved in salicylic acid responsiveness
Chr1:3149776-3152372	Csa1G029620	TGA-element	AACGAC	165	6	171	+	Brassica oleracea	auxin-responsive element
Chr1:3728645-3730721	Csa1G039050	AACA_motif	TAACAAACTCCA	1298	11	1309	+	Oryza sativa	involved in endosperm-specific negative expression
Chr1:3728645-3730721	Csa1G039050	AE-box	AGAAACAA	304	8	312	-	Arabidopsis thaliana	part of a module for light response
Chr1:3728645-3730721	Csa1G039050	AE-box	AGAAACTT	1492	8	1500	+	Arabidopsis thaliana	part of a module for light response
Chr1:3728645-3730721	Csa1G039050	ARE	AAACCA	3	6	9	+	Zea mays	cis-acting regulatory element essential for the anaerobic induction
Chr1:3728645-3730721	Csa1G039050	ARE	AAACCA	121	6	127	+	Zea mays	cis-acting regulatory element essential for the anaerobic induction
Chr1:3728645-3730721	Csa1G039050	ARE	AAACCA	273	6	279	-	Zea mays	cis-acting regulatory element essential for the anaerobic induction
Chr1:3728645-3730721	Csa1G039050	ARE	AAACCA	290	6	296	-	Zea mays	cis-acting regulatory element essential for the anaerobic induction
Chr1:3728645-3730721	Csa1G039050	ARE	AAACCA	566	6	572	-	Zea mays	cis-acting regulatory element essential for the anaerobic induction
Chr1:3728645-3730721	Csa1G039050	CAAT-box	CAAAT	44	5	49	+	Pisum sativum	common cis-acting element in promoter and enhancer regions
Chr1:3728645-3730721	Csa1G039050	CAAT-box	CAAAT	133	5	138	+	Pisum sativum	common cis-acting element in promoter and enhancer regions
Chr1:3728645-3730721	Csa1G039050	CAAT-box	CAAAT	201	5	206	+	Pisum sativum	common cis-acting element in promoter and enhancer regions
Chr1:3728645-3730721	Csa1G039050	CAAT-box	CCAAT	226	5	231	-	Arabidopsis thaliana	common cis-acting element in promoter and enhancer regions
Chr1:3728645-3730721	Csa1G039050	CAAT-box	CAAAT	287	5	292	-	Pisum sativum	common cis-acting element in promoter and enhancer regions
Chr1:3728645-3730721	Csa1G039050	CAAT-box	CAAAT	302	5	307	-	Pisum sativum	common cis-acting element in promoter and enhancer regions
Chr1:3728645-3730721	Csa1G039050	CAAT-box	CAAAT	385	5	390	+	Pisum sativum	common cis-acting element in promoter and enhancer regions
Chr1:3728645-3730721	Csa1G039050	CAAT-box	CAAAT	491	5	496	+	Pisum sativum	common cis-acting element in promoter and enhancer regions
Chr1:3728645-3730721	Csa1G039050	CAAT-box	CAAAT	644	5	649	-	Pisum sativum	common cis-acting element in promoter and enhancer regions
Chr1:3728645-3730721	Csa1G039050	CAAT-box	CCAAT	690	5	695	-	Arabidopsis thaliana	common cis-acting element in promoter and enhancer regions
Chr1:3728645-3730721	Csa1G039050	CAAT-box	CAAAT	714	5	719	-	Pisum sativum	common cis-acting element in promoter and enhancer regions
Chr1:3728645-3730721	Csa1G039050	CAAT-box	CAAAT	732	5	737	-	Pisum sativum	common cis-acting element in promoter and enhancer regions
Chr1:3728645-3730721	Csa1G039050	CAAT-box	CAAAT	827	5	832	+	Pisum sativum	common cis-acting element in promoter and enhancer regions
Chr1:3728645-3730721	Csa1G039050	CAAT-box	CAAAT	908	5	913	+	Pisum sativum	common cis-acting element in promoter and enhancer regions
Chr1:3728645-3730721	Csa1G039050	CAAT-box	CAAAT	911	5	916	-	Pisum sativum	common cis-acting element in promoter and enhancer regions
Chr1:3728645-3730721	Csa1G039050	CAAT-box	CAAAT	1199	5	1204	+	Pisum sativum	common cis-acting element in promoter and enhancer regions
Chr1:3728645-3730721	Csa1G039050	CAAT-box	CAAAT	1266	5	1271	-	Pisum sativum	common cis-acting element in promoter and enhancer regions
Chr1:3728645-3730721	Csa1G039050	CAAT-box	CCAAT	1292	5	1297	-	Arabidopsis thaliana	common cis-acting element in promoter and enhancer regions
Chr1:3728645-3730721	Csa1G039050	CAAT-box	CAAAT	1308	5	1313	+	Pisum sativum	common cis-acting element in promoter and enhancer regions
Chr1:3728645-3730721	Csa1G039050	Gap-box	CAAATGAA(A/G)A	1199	9.5	1208.5	+	Arabidopsis thaliana	part of a light responsive element
Chr1:3728645-3730721	Csa1G039050	GARE-motif	TCTGTTG	1333	7	1340	+	Brassica oleracea	gibberellin-responsive element
Chr1:3728645-3730721	Csa1G039050	GT1-motif	GGTTAAT	794	7	801	+	Avena sativa	light responsive element
Chr1:3728645-3730721	Csa1G039050	Sp1	GGGCGG	349	6	355	-	Oryza sativa	light responsive element
Chr1:3728645-3730721	Csa1G039050	TATA-box	ATTATA	27	6	33	+	Brassica napus	core promoter element around -30 of transcription start
Chr1:3728645-3730721	Csa1G039050	TATA-box	TATAA	28	5	33	-	Arabidopsis thaliana	core promoter element around -30 of transcription start
Chr1:3728645-3730721	Csa1G039050	TATA-box	TATA	29	4	33	+	Arabidopsis thaliana	core promoter element around -30 of transcription start
Chr1:3728645-3730721	Csa1G039050	TATA-box	TATA	92	4	96	+	Arabidopsis thaliana	core promoter element around -30 of transcription start
Chr1:3728645-3730721	Csa1G039050	TATA-box	TACAAAA	665	7	672	-	Oryza sativa	core promoter element around -30 of transcription start
Chr1:3728645-3730721	Csa1G039050	TATA-box	TATACA	980	6	986	-	Helianthus annuus	core promoter element around -30 of transcription start
Chr1:3728645-3730721	Csa1G039050	TATA-box	TATA	982	4	986	+	Arabidopsis thaliana	core promoter element around -30 of transcription start
Chr1:3728645-3730721	Csa1G039050	TATA-box	TATA	1466	4	1470	-	Arabidopsis thaliana	core promoter element around -30 of transcription start
Chr1:3728645-3730721	Csa1G039050	TGA-element	AACGAC	501	6	507	-	Brassica oleracea	auxin-responsive element
Chr1:4659348-4661788	Csa1G043020	ABRE	ACGTG	553	5	558	+	Arabidopsis thaliana	cis-acting element involved in the abscisic acid responsiveness
Chr1:4659348-4661788	Csa1G043020	AE-box	AGAAACTT	1017	8	1025	+	Arabidopsis thaliana	part of a module for light response
Chr1:4659348-4661788	Csa1G043020	ARE	AAACCA	709	6	715	-	Zea mays	cis-acting regulatory element essential for the anaerobic induction
Chr1:4659348-4661788	Csa1G043020	ARE	AAACCA	715	6	721	-	Zea mays	cis-acting regulatory element essential for the anaerobic induction
Chr1:4659348-4661788	Csa1G043020	ARE	AAACCA	721	6	727	-	Zea mays	cis-acting regulatory element essential for the anaerobic induction
Chr1:4659348-4661788	Csa1G043020	Box 4	ATTAAT	109	6	115	+	Petroselinum crispum	part of a conserved DNA module involved in light responsiveness
Chr1:4659348-4661788	Csa1G043020	Box 4	ATTAAT	1454	6	1460	-	Petroselinum crispum	part of a conserved DNA module involved in light responsiveness
Chr1:4659348-4661788	Csa1G043020	CAAT-box	CAAAT	118	5	123	+	Pisum sativum	common cis-acting element in promoter and enhancer regions
Chr1:4659348-4661788	Csa1G043020	CAAT-box	CAAAT	166	5	171	-	Pisum sativum	common cis-acting element in promoter and enhancer regions
Chr1:4659348-4661788	Csa1G043020	CAAT-box	CAAAT	292	5	297	-	Pisum sativum	common cis-acting element in promoter and enhancer regions
Chr1:4659348-4661788	Csa1G043020	CAAT-box	CAAAT	355	5	360	-	Pisum sativum	common cis-acting element in promoter and enhancer regions
Chr1:4659348-4661788	Csa1G043020	CAAT-box	CCAAT	496	5	501	+	Arabidopsis thaliana	common cis-acting element in promoter and enhancer regions
Chr1:4659348-4661788	Csa1G043020	CAAT-box	CAAAT	510	5	515	+	Pisum sativum	common cis-acting element in promoter and enhancer regions
Chr1:4659348-4661788	Csa1G043020	CAAT-box	CCAAT	573	5	578	-	Arabidopsis thaliana	common cis-acting element in promoter and enhancer regions
Chr1:4659348-4661788	Csa1G043020	CAAT-box	CCAAT	613	5	618	+	Arabidopsis thaliana	common cis-acting element in promoter and enhancer regions
Chr1:4659348-4661788	Csa1G043020	CAAT-box	CAAAT	653	5	658	-	Pisum sativum	common cis-acting element in promoter and enhancer regions
Chr1:4659348-4661788	Csa1G043020	CAAT-box	CAAAT	738	5	743	-	Pisum sativum	common cis-acting element in promoter and enhancer regions
Chr1:4659348-4661788	Csa1G043020	CAAT-box	CAAAT	912	5	917	+	Pisum sativum	common cis-acting element in promoter and enhancer regions
Chr1:4659348-4661788	Csa1G043020	CAAT-box	CAAAT	915	5	920	-	Pisum sativum	common cis-acting element in promoter and enhancer regions
Chr1:4659348-4661788	Csa1G043020	CAAT-box	CAAAT	970	5	975	+	Pisum sativum	common cis-acting element in promoter and enhancer regions
Chr1:4659348-4661788	Csa1G043020	CAAT-box	CCAAT	1202	5	1207	+	Arabidopsis thaliana	common cis-acting element in promoter and enhancer regions
Chr1:4659348-4661788	Csa1G043020	CAAT-box	CCAAT	1349	5	1354	-	Arabidopsis thaliana	common cis-acting element in promoter and enhancer regions
Chr1:4659348-4661788	Csa1G043020	CAAT-box	CAAAT	1363	5	1368	+	Pisum sativum	common cis-acting element in promoter and enhancer regions
Chr1:4659348-4661788	Csa1G043020	CGTCA-motif	CGTCA	413	5	418	+	Hordeum vulgare	cis-acting regulatory element involved in the MeJA-responsiveness
Chr1:4659348-4661788	Csa1G043020	G-Box	CACGTT	552	6	558	-	Pisum sativum	cis-acting regulatory element involved in light responsiveness
Chr1:4659348-4661788	Csa1G043020	LTR	CCGAAA	537	6	543	-	Hordeum vulgare	cis-acting element involved in low-temperature responsiveness
Chr1:4659348-4661788	Csa1G043020	MRE	AACCTAA	389	7	396	+	Petroselinum crispum	MYB binding site involved in light responsiveness
Chr1:4659348-4661788	Csa1G043020	MRE	AACCTAA	1325	7	1332	+	Petroselinum crispum	MYB binding site involved in light responsiveness
Chr1:4659348-4661788	Csa1G043020	O2-site	GATGACATGG	90	9	99	+	Zea mays	cis-acting regulatory element involved in zein metabolism regulation
Chr1:4659348-4661788	Csa1G043020	TATA-box	ccTATAAAaa	26	9	35	-	Arabidopsis thaliana	core promoter element around -30 of transcription start
Chr1:4659348-4661788	Csa1G043020	TATA-box	TATACA	28	6	34	-	Helianthus annuus	core promoter element around -30 of transcription start
Chr1:4659348-4661788	Csa1G043020	TATA-box	TATA	30	4	34	+	Arabidopsis thaliana	core promoter element around -30 of transcription start
Chr1:4659348-4661788	Csa1G043020	TATA-box	ccTATAAAaa	873	9	882	+	Arabidopsis thaliana	core promoter element around -30 of transcription start
Chr1:4659348-4661788	Csa1G043020	TATA-box	TATA	875	4	879	+	Arabidopsis thaliana	core promoter element around -30 of transcription start
Chr1:4659348-4661788	Csa1G043020	TATA-box	ATATAT	1158	6	1164	+	Brassica napus	core promoter element around -30 of transcription start
Chr1:4659348-4661788	Csa1G043020	TATA-box	TATATA	1159	6	1165	+	Arabidopsis thaliana	core promoter element around -30 of transcription start
Chr1:4659348-4661788	Csa1G043020	TATA-box	TATA	1161	4	1165	+	Arabidopsis thaliana	core promoter element around -30 of transcription start
Chr1:4659348-4661788	Csa1G043020	TATA-box	ccTATAAAaa	1202	9	1211	+	Arabidopsis thaliana	core promoter element around -30 of transcription start
Chr1:4659348-4661788	Csa1G043020	TATA-box	TATACA	1284	6	1290	-	Helianthus annuus	core promoter element around -30 of transcription start
Chr1:4659348-4661788	Csa1G043020	TATA-box	TATA	1286	4	1290	-	Arabidopsis thaliana	core promoter element around -30 of transcription start
Chr1:4659348-4661788	Csa1G043020	TATA-box	TATATA	1292	6	1298	-	Arabidopsis thaliana	core promoter element around -30 of transcription start
Chr1:4659348-4661788	Csa1G043020	TATA-box	ATATAT	1293	6	1299	-	Brassica napus	core promoter element around -30 of transcription start
Chr1:4659348-4661788	Csa1G043020	TATA-box	TATATA	1294	6	1300	-	Arabidopsis thaliana	core promoter element around -30 of transcription start
Chr1:4659348-4661788	Csa1G043020	TATA-box	ATATAT	1295	6	1301	-	Brassica napus	core promoter element around -30 of transcription start
Chr1:4659348-4661788	Csa1G043020	TATA-box	TATATA	1296	6	1302	-	Arabidopsis thaliana	core promoter element around -30 of transcription start
Chr1:4659348-4661788	Csa1G043020	TATA-box	ATATAT	1297	6	1303	-	Brassica napus	core promoter element around -30 of transcription start
Chr1:4659348-4661788	Csa1G043020	TATA-box	TATATA	1298	6	1304	-	Arabidopsis thaliana	core promoter element around -30 of transcription start
Chr1:4659348-4661788	Csa1G043020	TATA-box	ATATAT	1299	6	1305	-	Brassica napus	core promoter element around -30 of transcription start
Chr1:4659348-4661788	Csa1G043020	TATA-box	TATA	1300	4	1304	-	Arabidopsis thaliana	core promoter element around -30 of transcription start
Chr1:4659348-4661788	Csa1G043020	TATA-box	ATTATA	1385	6	1391	+	Brassica napus	core promoter element around -30 of transcription start
Chr1:4659348-4661788	Csa1G043020	TATA-box	TATATAA	1386	7	1393	-	Arabidopsis thaliana	core promoter element around -30 of transcription start
Chr1:4659348-4661788	Csa1G043020	TATA-box	TATATA	1387	6	1393	-	Arabidopsis thaliana	core promoter element around -30 of transcription start
Chr1:4659348-4661788	Csa1G043020	TATA-box	ATATAA	1388	6	1394	+	Brassica oleracea	core promoter element around -30 of transcription start
Chr1:4659348-4661788	Csa1G043020	TATA-box	TATA	1389	4	1393	-	Arabidopsis thaliana	core promoter element around -30 of transcription start
Chr1:4659348-4661788	Csa1G043020	TATA-box	TATACA	1423	6	1429	-	Helianthus annuus	core promoter element around -30 of transcription start
Chr1:4659348-4661788	Csa1G043020	TATA-box	TATA	1425	4	1429	-	Arabidopsis thaliana	core promoter element around -30 of transcription start
Chr1:4659348-4661788	Csa1G043020	TATA-box	TATA	1482	4	1486	-	Arabidopsis thaliana	core promoter element around -30 of transcription start
Chr1:4659348-4661788	Csa1G043020	TCA-element	CCATCTTTTT	1080	9	1089	+	Nicotiana tabacum	cis-acting element involved in salicylic acid responsiveness
Chr1:4659348-4661788	Csa1G043020	TC-rich repeats	ATTCTCTAAC	264	9	273	+	Nicotiana tabacum	cis-acting element involved in defense and stress responsiveness
Chr1:4659348-4661788	Csa1G043020	TGACG-motif	TGACG	413	5	418	-	Hordeum vulgare	cis-acting regulatory element involved in the MeJA-responsiveness
Chr1:4659348-4661788	Csa1G043020	TGA-element	AACGAC	78	6	84	+	Brassica oleracea	auxin-responsive element
Chr1:4659348-4661788	Csa1G043020	TGA-element	AACGAC	84	6	90	+	Brassica oleracea	auxin-responsive element
Chr1:4659348-4661788	Csa1G043020	TGA-element	AACGAC	905	6	911	+	Brassica oleracea	auxin-responsive element
Chr1:8144234-8146531	Csa1G085390	A-box	CCGTCC	1205	6	1211	+	Petroselinum crispum	cis-acting regulatory element
Chr1:8144234-8146531	Csa1G085390	ABRE	TACGGTC	356	7	363	+	Arabidopsis thaliana	cis-acting element involved in the abscisic acid responsiveness
Chr1:8144234-8146531	Csa1G085390	AT-rich element	ATAGAAATCAA	23	10	33	-	Glycine max	binding site of AT-rich DNA binding protein (ATBP-1)
Chr1:8144234-8146531	Csa1G085390	Box 4	ATTAAT	1065	6	1071	+	Petroselinum crispum	part of a conserved DNA module involved in light responsiveness
Chr1:8144234-8146531	Csa1G085390	Box III	atCATTTTCACt	1393	12	1405	-	Pisum sativum	protein binding site
Chr1:8144234-8146531	Csa1G085390	CAAT-box	CCAAT	131	5	136	-	Arabidopsis thaliana	common cis-acting element in promoter and enhancer regions
Chr1:8144234-8146531	Csa1G085390	CAAT-box	CAAAT	191	5	196	+	Pisum sativum	common cis-acting element in promoter and enhancer regions
Chr1:8144234-8146531	Csa1G085390	CAAT-box	CCAAT	204	5	209	+	Arabidopsis thaliana	common cis-acting element in promoter and enhancer regions
Chr1:8144234-8146531	Csa1G085390	CAAT-box	CCAAT	336	5	341	-	Arabidopsis thaliana	common cis-acting element in promoter and enhancer regions
Chr1:8144234-8146531	Csa1G085390	CAAT-box	CAAAT	369	5	374	-	Pisum sativum	common cis-acting element in promoter and enhancer regions
Chr1:8144234-8146531	Csa1G085390	CAAT-box	CAAAT	539	5	544	-	Pisum sativum	common cis-acting element in promoter and enhancer regions
Chr1:8144234-8146531	Csa1G085390	CAAT-box	CAAAT	907	5	912	+	Pisum sativum	common cis-acting element in promoter and enhancer regions
Chr1:8144234-8146531	Csa1G085390	CAAT-box	CAAAT	945	5	950	-	Pisum sativum	common cis-acting element in promoter and enhancer regions
Chr1:8144234-8146531	Csa1G085390	CAAT-box	CAAAT	994	5	999	-	Pisum sativum	common cis-acting element in promoter and enhancer regions
Chr1:8144234-8146531	Csa1G085390	CAAT-box	CAAAT	1035	5	1040	-	Pisum sativum	common cis-acting element in promoter and enhancer regions
Chr1:8144234-8146531	Csa1G085390	CAAT-box	CAAAT	1179	5	1184	+	Pisum sativum	common cis-acting element in promoter and enhancer regions
Chr1:8144234-8146531	Csa1G085390	CAAT-box	CAAAT	1318	5	1323	+	Pisum sativum	common cis-acting element in promoter and enhancer regions
Chr1:8144234-8146531	Csa1G085390	CAAT-box	CCAAT	1377	5	1382	+	Arabidopsis thaliana	common cis-acting element in promoter and enhancer regions
Chr1:8144234-8146531	Csa1G085390	CAAT-box	CAAAT	1461	5	1466	-	Pisum sativum	common cis-acting element in promoter and enhancer regions
Chr1:8144234-8146531	Csa1G085390	CAT-box	GCCACT	680	6	686	-	Arabidopsis thaliana	cis-acting regulatory element related to meristem expression
Chr1:8144234-8146531	Csa1G085390	CAT-box	GCCACT	692	6	698	-	Arabidopsis thaliana	cis-acting regulatory element related to meristem expression
Chr1:8144234-8146531	Csa1G085390	CAT-box	GCCACT	698	6	704	-	Arabidopsis thaliana	cis-acting regulatory element related to meristem expression
Chr1:8144234-8146531	Csa1G085390	CCAAT-box	CAACGG	268	6	274	+	Hordeum vulgare	MYBHv1 binding site
Chr1:8144234-8146531	Csa1G085390	CGTCA-motif	CGTCA	613	5	618	+	Hordeum vulgare	cis-acting regulatory element involved in the MeJA-responsiveness
Chr1:8144234-8146531	Csa1G085390	CGTCA-motif	CGTCA	667	5	672	-	Hordeum vulgare	cis-acting regulatory element involved in the MeJA-responsiveness
Chr1:8144234-8146531	Csa1G085390	CGTCA-motif	CGTCA	1101	5	1106	-	Hordeum vulgare	cis-acting regulatory element involved in the MeJA-responsiveness
Chr1:8144234-8146531	Csa1G085390	GC-motif	CCCCCG	511	6	517	-	Zea mays	enhancer-like element involved in anoxic specific inducibility
Chr1:8144234-8146531	Csa1G085390	GT1-motif	GGTTAA	988	6	994	+	Arabidopsis thaliana	light responsive element
Chr1:8144234-8146531	Csa1G085390	MRE	AACCTAA	1026	7	1033	-	Petroselinum crispum	MYB binding site involved in light responsiveness
Chr1:8144234-8146531	Csa1G085390	MSA-like	(T/C)C(T/C)AACGG(T/C)(T/C)A	244	8.5	252.5	+	Catharanthus roseus	cis-acting element involved in cell cycle regulation
Chr1:8144234-8146531	Csa1G085390	P-box	CCTTTTG	379	7	386	+	Oryza sativa	gibberellin-responsive element
Chr1:8144234-8146531	Csa1G085390	Sp1	GGGCGG	222	6	228	-	Oryza sativa	light responsive element
Chr1:8144234-8146531	Csa1G085390	Sp1	GGGCGG	983	6	989	+	Oryza sativa	light responsive element
Chr1:8144234-8146531	Csa1G085390	TATA-box	TATA	31	4	35	+	Arabidopsis thaliana	core promoter element around -30 of transcription start
Chr1:8144234-8146531	Csa1G085390	TATA-box	ATATAA	625	6	631	+	Brassica oleracea	core promoter element around -30 of transcription start
Chr1:8144234-8146531	Csa1G085390	TATA-box	TATA	626	4	630	+	Arabidopsis thaliana	core promoter element around -30 of transcription start
Chr1:8144234-8146531	Csa1G085390	TATA-box	TACAAAA	860	7	867	+	Oryza sativa	core promoter element around -30 of transcription start
Chr1:8144234-8146531	Csa1G085390	TATA-box	TATAA	1117	5	1122	-	Arabidopsis thaliana	core promoter element around -30 of transcription start
Chr1:8144234-8146531	Csa1G085390	TATA-box	TATA	1118	4	1122	+	Arabidopsis thaliana	core promoter element around -30 of transcription start
Chr1:8144234-8146531	Csa1G085390	TATA-box	ATATAT	1336	6	1342	-	Brassica napus	core promoter element around -30 of transcription start
Chr1:8144234-8146531	Csa1G085390	TATA-box	TATA	1337	4	1341	-	Arabidopsis thaliana	core promoter element around -30 of transcription start
Chr1:8144234-8146531	Csa1G085390	TATA-box	ATATAT	1363	6	1369	-	Brassica napus	core promoter element around -30 of transcription start
Chr1:8144234-8146531	Csa1G085390	TATA-box	TATATA	1364	6	1370	-	Arabidopsis thaliana	core promoter element around -30 of transcription start
Chr1:8144234-8146531	Csa1G085390	TATA-box	ATATAT	1365	6	1371	-	Brassica napus	core promoter element around -30 of transcription start
Chr1:8144234-8146531	Csa1G085390	TATA-box	TATA	1366	4	1370	-	Arabidopsis thaliana	core promoter element around -30 of transcription start
Chr1:8144234-8146531	Csa1G085390	TATA-box	TATA	1381	4	1385	-	Arabidopsis thaliana	core promoter element around -30 of transcription start
Chr1:8144234-8146531	Csa1G085390	TGACG-motif	TGACG	613	5	618	-	Hordeum vulgare	cis-acting regulatory element involved in the MeJA-responsiveness
Chr1:8144234-8146531	Csa1G085390	TGACG-motif	TGACG	667	5	672	+	Hordeum vulgare	cis-acting regulatory element involved in the MeJA-responsiveness
Chr1:8144234-8146531	Csa1G085390	TGACG-motif	TGACG	1101	5	1106	+	Hordeum vulgare	cis-acting regulatory element involved in the MeJA-responsiveness
Chr1:8144234-8146531	Csa1G085390	TGA-element	AACGAC	435	6	441	-	Brassica oleracea	auxin-responsive element
Chr1:8144234-8146531	Csa1G085390	TGA-element	AACGAC	1113	6	1119	-	Brassica oleracea	auxin-responsive element
Chr1:9425554-9426681	Csa1G132120	AACA_motif	TAACAAACTCCA	360	11	371	+	Oryza sativa	involved in endosperm-specific negative expression
Chr1:9425554-9426681	Csa1G132120	ARE	AAACCA	29	6	35	-	Zea mays	cis-acting regulatory element essential for the anaerobic induction
Chr1:9425554-9426681	Csa1G132120	ATCT-motif	AATCTAATCC	144	9	153	+	Pisum sativum	part of a conserved DNA module involved in light responsiveness
Chr1:9425554-9426681	Csa1G132120	CAAT-box	CCAAT	87	5	92	+	Arabidopsis thaliana	common cis-acting element in promoter and enhancer regions
Chr1:9425554-9426681	Csa1G132120	CAAT-box	CAAAT	142	5	147	+	Pisum sativum	common cis-acting element in promoter and enhancer regions
Chr1:9425554-9426681	Csa1G132120	CAAT-box	CCAAT	147	5	152	+	Arabidopsis thaliana	common cis-acting element in promoter and enhancer regions
Chr1:9425554-9426681	Csa1G132120	CAAT-box	CAAAT	310	5	315	+	Pisum sativum	common cis-acting element in promoter and enhancer regions
Chr1:9425554-9426681	Csa1G132120	CAAT-box	CCAAT	482	5	487	-	Arabidopsis thaliana	common cis-acting element in promoter and enhancer regions
Chr1:9425554-9426681	Csa1G132120	CAAT-box	CAAAT	637	5	642	+	Pisum sativum	common cis-acting element in promoter and enhancer regions
Chr1:9425554-9426681	Csa1G132120	CAAT-box	CAAAT	640	5	645	-	Pisum sativum	common cis-acting element in promoter and enhancer regions
Chr1:9425554-9426681	Csa1G132120	CAAT-box	CAAAT	783	5	788	+	Pisum sativum	common cis-acting element in promoter and enhancer regions
Chr1:9425554-9426681	Csa1G132120	CAAT-box	CAAAT	856	5	861	-	Pisum sativum	common cis-acting element in promoter and enhancer regions
Chr1:9425554-9426681	Csa1G132120	CAAT-box	CAAAT	909	5	914	+	Pisum sativum	common cis-acting element in promoter and enhancer regions
Chr1:9425554-9426681	Csa1G132120	CAAT-box	CAAAT	947	5	952	-	Pisum sativum	common cis-acting element in promoter and enhancer regions
Chr1:9425554-9426681	Csa1G132120	CAT-box	GCCACT	234	6	240	-	Arabidopsis thaliana	cis-acting regulatory element related to meristem expression
Chr1:9425554-9426681	Csa1G132120	CCAAT-box	CAACGG	152	6	158	-	Hordeum vulgare	MYBHv1 binding site
Chr1:9425554-9426681	Csa1G132120	CCAAT-box	CAACGG	188	6	194	+	Hordeum vulgare	MYBHv1 binding site
Chr1:9425554-9426681	Csa1G132120	CCAAT-box	CAACGG	410	6	416	-	Hordeum vulgare	MYBHv1 binding site
Chr1:9425554-9426681	Csa1G132120	CCAAT-box	CAACGG	528	6	534	+	Hordeum vulgare	MYBHv1 binding site
Chr1:9425554-9426681	Csa1G132120	CGTCA-motif	CGTCA	414	5	419	-	Hordeum vulgare	cis-acting regulatory element involved in the MeJA-responsiveness
Chr1:9425554-9426681	Csa1G132120	G-box	CACGAC	492	6	498	+	Zea mays	cis-acting regulatory element involved in light responsiveness
Chr1:9425554-9426681	Csa1G132120	I-box	TAGATAACC	62	9	71	+	Pisum sativum	part of a light responsive element
Chr1:9425554-9426681	Csa1G132120	I-box	cCATATCCAAT	141	10	151	+	Flaveria trinervia	part of a light responsive element
Chr1:9425554-9426681	Csa1G132120	LTR	CCGAAA	932	6	938	-	Hordeum vulgare	cis-acting element involved in low-temperature responsiveness
Chr1:9425554-9426681	Csa1G132120	TATA-box	TATAAA	107	6	113	-	Helianthus annuus	core promoter element around -30 of transcription start
Chr1:9425554-9426681	Csa1G132120	TATA-box	TATAA	108	5	113	-	Arabidopsis thaliana	core promoter element around -30 of transcription start
Chr1:9425554-9426681	Csa1G132120	TATA-box	TATA	109	4	113	+	Arabidopsis thaliana	core promoter element around -30 of transcription start
Chr1:9425554-9426681	Csa1G132120	TATA-box	ATTATA	509	6	515	+	Brassica napus	core promoter element around -30 of transcription start
Chr1:9425554-9426681	Csa1G132120	TATA-box	TATAA	510	5	515	-	Arabidopsis thaliana	core promoter element around -30 of transcription start
Chr1:9425554-9426681	Csa1G132120	TATA-box	TATA	511	4	515	+	Arabidopsis thaliana	core promoter element around -30 of transcription start
Chr1:9425554-9426681	Csa1G132120	TGACG-motif	TGACG	414	5	419	+	Hordeum vulgare	cis-acting regulatory element involved in the MeJA-responsiveness
Chr1:9425554-9426681	Csa1G132120	TGA-element	AACGAC	457	6	463	+	Brassica oleracea	auxin-responsive element
Chr1:9425554-9426681	Csa1G132120	TGA-element	AACGAC	473	6	479	+	Brassica oleracea	auxin-responsive element
Chr1:10088905-10091912	Csa1G160590	ARE	AAACCA	138	6	144	+	Zea mays	cis-acting regulatory element essential for the anaerobic induction
Chr1:10088905-10091912	Csa1G160590	ARE	AAACCA	1009	6	1015	-	Zea mays	cis-acting regulatory element essential for the anaerobic induction
Chr1:10088905-10091912	Csa1G160590	ARE	AAACCA	1294	6	1300	+	Zea mays	cis-acting regulatory element essential for the anaerobic induction
Chr1:10088905-10091912	Csa1G160590	AT-rich element	ATAGAAATCAA	929	10	939	+	Glycine max	binding site of AT-rich DNA binding protein (ATBP-1)
Chr1:10088905-10091912	Csa1G160590	Box 4	ATTAAT	987	6	993	+	Petroselinum crispum	part of a conserved DNA module involved in light responsiveness
Chr1:10088905-10091912	Csa1G160590	CAAT-box	CAAAT	188	5	193	+	Pisum sativum	common cis-acting element in promoter and enhancer regions
Chr1:10088905-10091912	Csa1G160590	CAAT-box	CAAAT	289	5	294	-	Pisum sativum	common cis-acting element in promoter and enhancer regions
Chr1:10088905-10091912	Csa1G160590	CAAT-box	CCAAT	345	5	350	-	Arabidopsis thaliana	common cis-acting element in promoter and enhancer regions
Chr1:10088905-10091912	Csa1G160590	CAAT-box	CAAAT	355	5	360	+	Pisum sativum	common cis-acting element in promoter and enhancer regions
Chr1:10088905-10091912	Csa1G160590	CAAT-box	CAAAT	492	5	497	+	Pisum sativum	common cis-acting element in promoter and enhancer regions
Chr1:10088905-10091912	Csa1G160590	CAAT-box	CAAAT	515	5	520	-	Pisum sativum	common cis-acting element in promoter and enhancer regions
Chr1:10088905-10091912	Csa1G160590	CAAT-box	CAAAT	536	5	541	+	Pisum sativum	common cis-acting element in promoter and enhancer regions
Chr1:10088905-10091912	Csa1G160590	CAAT-box	CAAAT	721	5	726	+	Pisum sativum	common cis-acting element in promoter and enhancer regions
Chr1:10088905-10091912	Csa1G160590	CAAT-box	CAAAT	782	5	787	-	Pisum sativum	common cis-acting element in promoter and enhancer regions
Chr1:10088905-10091912	Csa1G160590	CAAT-box	CCAAT	833	5	838	+	Arabidopsis thaliana	common cis-acting element in promoter and enhancer regions
Chr1:10088905-10091912	Csa1G160590	CAAT-box	CAAAT	853	5	858	+	Pisum sativum	common cis-acting element in promoter and enhancer regions
Chr1:10088905-10091912	Csa1G160590	CAAT-box	CAAAT	991	5	996	-	Pisum sativum	common cis-acting element in promoter and enhancer regions
Chr1:10088905-10091912	Csa1G160590	CAAT-box	CAAAT	1458	5	1463	+	Pisum sativum	common cis-acting element in promoter and enhancer regions
Chr1:10088905-10091912	Csa1G160590	CGTCA-motif	CGTCA	185	5	190	+	Hordeum vulgare	cis-acting regulatory element involved in the MeJA-responsiveness
Chr1:10088905-10091912	Csa1G160590	circadian	CAAAGATATC	885	9	894	-	Lycopersicon esculentum	cis-acting regulatory element involved in circadian control
Chr1:10088905-10091912	Csa1G160590	GATA-motif	GATAGGG	733	7	740	-	Pisum sativum	part of a light responsive element
Chr1:10088905-10091912	Csa1G160590	G-box	CACGAC	1104	6	1110	-	Zea mays	cis-acting regulatory element involved in light responsiveness
Chr1:10088905-10091912	Csa1G160590	GT1-motif	GGTTAA	995	6	1001	+	Arabidopsis thaliana	light responsive element
Chr1:10088905-10091912	Csa1G160590	GT1-motif	GGTTAA	1084	6	1090	-	Arabidopsis thaliana	light responsive element
Chr1:10088905-10091912	Csa1G160590	MRE	AACCTAA	1463	7	1470	-	Petroselinum crispum	MYB binding site involved in light responsiveness
Chr1:10088905-10091912	Csa1G160590	TATA-box	ATATAA	551	6	557	+	Brassica oleracea	core promoter element around -30 of transcription start
Chr1:10088905-10091912	Csa1G160590	TATA-box	TATA	552	4	556	+	Arabidopsis thaliana	core promoter element around -30 of transcription start
Chr1:10088905-10091912	Csa1G160590	TATA-box	ATTATA	613	6	619	+	Brassica napus	core promoter element around -30 of transcription start
Chr1:10088905-10091912	Csa1G160590	TATA-box	TATATAA	614	7	621	-	Arabidopsis thaliana	core promoter element around -30 of transcription start
Chr1:10088905-10091912	Csa1G160590	TATA-box	TATATA	615	6	621	+	Arabidopsis thaliana	core promoter element around -30 of transcription start
Chr1:10088905-10091912	Csa1G160590	TATA-box	ATATAT	616	6	622	+	Brassica napus	core promoter element around -30 of transcription start
Chr1:10088905-10091912	Csa1G160590	TATA-box	TATATA	617	6	623	+	Arabidopsis thaliana	core promoter element around -30 of transcription start
Chr1:10088905-10091912	Csa1G160590	TATA-box	ATATAT	618	6	624	+	Brassica napus	core promoter element around -30 of transcription start
Chr1:10088905-10091912	Csa1G160590	TATA-box	TATA	619	4	623	+	Arabidopsis thaliana	core promoter element around -30 of transcription start
Chr1:10088905-10091912	Csa1G160590	TATA-box	ATATAT	632	6	638	+	Brassica napus	core promoter element around -30 of transcription start
Chr1:10088905-10091912	Csa1G160590	TATA-box	TATATA	633	6	639	+	Arabidopsis thaliana	core promoter element around -30 of transcription start
Chr1:10088905-10091912	Csa1G160590	TATA-box	ATATAT	634	6	640	+	Brassica napus	core promoter element around -30 of transcription start
Chr1:10088905-10091912	Csa1G160590	TATA-box	TATA	635	4	639	+	Arabidopsis thaliana	core promoter element around -30 of transcription start
Chr1:10088905-10091912	Csa1G160590	TATA-box	TATAAAT	678	7	685	-	Brassica juncea	core promoter element around -30 of transcription start
Chr1:10088905-10091912	Csa1G160590	TATA-box	TATAAA	679	6	685	-	Helianthus annuus	core promoter element around -30 of transcription start
Chr1:10088905-10091912	Csa1G160590	TATA-box	TATAA	680	5	685	-	Arabidopsis thaliana	core promoter element around -30 of transcription start
Chr1:10088905-10091912	Csa1G160590	TATA-box	TATA	681	4	685	+	Arabidopsis thaliana	core promoter element around -30 of transcription start
Chr1:10088905-10091912	Csa1G160590	TATA-box	TATA	729	4	733	+	Arabidopsis thaliana	core promoter element around -30 of transcription start
Chr1:10088905-10091912	Csa1G160590	TATA-box	TATA	869	4	873	+	Arabidopsis thaliana	core promoter element around -30 of transcription start
Chr1:10088905-10091912	Csa1G160590	TATA-box	ATATAT	946	6	952	+	Brassica napus	core promoter element around -30 of transcription start
Chr1:10088905-10091912	Csa1G160590	TATA-box	TATA	947	4	951	+	Arabidopsis thaliana	core promoter element around -30 of transcription start
Chr1:10088905-10091912	Csa1G160590	TATA-box	TATTTAAA	1020	8	1028	+	Arabidopsis thaliana	core promoter element around -30 of transcription start
Chr1:10088905-10091912	Csa1G160590	TATA-box	TATA	1160	4	1164	+	Arabidopsis thaliana	core promoter element around -30 of transcription start
Chr1:10088905-10091912	Csa1G160590	TATA-box	ccTATAAAaa	1379	9	1388	+	Arabidopsis thaliana	core promoter element around -30 of transcription start
Chr1:10088905-10091912	Csa1G160590	TATA-box	ATATAA	1380	6	1386	+	Brassica oleracea	core promoter element around -30 of transcription start
Chr1:10088905-10091912	Csa1G160590	TATA-box	TATA	1381	4	1385	+	Arabidopsis thaliana	core promoter element around -30 of transcription start
Chr1:10088905-10091912	Csa1G160590	TCA-element	CCATCTTTTT	1088	9	1097	+	Nicotiana tabacum	cis-acting element involved in salicylic acid responsiveness
Chr1:10088905-10091912	Csa1G160590	TCCC-motif	TCTCCCT	162	7	169	+	Spinacia oleracea	part of a light responsive element
Chr1:10088905-10091912	Csa1G160590	TGACG-motif	TGACG	185	5	190	-	Hordeum vulgare	cis-acting regulatory element involved in the MeJA-responsiveness
Chr1:17421551-17422110	Csa1G481720	ABRE	ACGTG	397	5	402	-	Arabidopsis thaliana	cis-acting element involved in the abscisic acid responsiveness
Chr1:17421551-17422110	Csa1G481720	ARE	AAACCA	169	6	175	+	Zea mays	cis-acting regulatory element essential for the anaerobic induction
Chr1:17421551-17422110	Csa1G481720	Box 4	ATTAAT	92	6	98	+	Petroselinum crispum	part of a conserved DNA module involved in light responsiveness
Chr1:17421551-17422110	Csa1G481720	CAAT-box	CCAAT	22	5	27	+	Arabidopsis thaliana	common cis-acting element in promoter and enhancer regions
Chr1:17421551-17422110	Csa1G481720	CAAT-box	CAAAT	54	5	59	-	Pisum sativum	common cis-acting element in promoter and enhancer regions
Chr1:17421551-17422110	Csa1G481720	CAAT-box	CAAAT	135	5	140	+	Pisum sativum	common cis-acting element in promoter and enhancer regions
Chr1:17421551-17422110	Csa1G481720	CAAT-box	CCAAT	148	5	153	-	Arabidopsis thaliana	common cis-acting element in promoter and enhancer regions
Chr1:17421551-17422110	Csa1G481720	CAAT-box	CAAAT	162	5	167	+	Pisum sativum	common cis-acting element in promoter and enhancer regions
Chr1:17421551-17422110	Csa1G481720	CAAT-box	CAAAT	286	5	291	+	Pisum sativum	common cis-acting element in promoter and enhancer regions
Chr1:17421551-17422110	Csa1G481720	CAAT-box	CCAAT	333	5	338	-	Arabidopsis thaliana	common cis-acting element in promoter and enhancer regions
Chr1:17421551-17422110	Csa1G481720	CGTCA-motif	CGTCA	194	5	199	+	Hordeum vulgare	cis-acting regulatory element involved in the MeJA-responsiveness
Chr1:17421551-17422110	Csa1G481720	G-Box	CACGTT	397	6	403	+	Pisum sativum	cis-acting regulatory element involved in light responsiveness
Chr1:17421551-17422110	Csa1G481720	GC-motif	CCCCCG	428	6	434	+	Zea mays	enhancer-like element involved in anoxic specific inducibility
Chr1:17421551-17422110	Csa1G481720	I-box	cCATATCCAAT	16	10	26	+	Flaveria trinervia	part of a light responsive element
Chr1:17421551-17422110	Csa1G481720	P-box	CCTTTTG	110	7	117	-	Oryza sativa	gibberellin-responsive element
Chr1:17421551-17422110	Csa1G481720	Sp1	GGGCGG	250	6	256	-	Oryza sativa	light responsive element
Chr1:17421551-17422110	Csa1G481720	TATA-box	TACAAAA	108	7	115	+	Oryza sativa	core promoter element around -30 of transcription start
Chr1:17421551-17422110	Csa1G481720	TGACG-motif	TGACG	194	5	199	-	Hordeum vulgare	cis-acting regulatory element involved in the MeJA-responsiveness
Chr1:18299655-18300230	Csa1G524710	ARE	AAACCA	257	6	263	+	Zea mays	cis-acting regulatory element essential for the anaerobic induction
Chr1:18299655-18300230	Csa1G524710	CAAT-box	CAAAT	460	5	465	-	Pisum sativum	common cis-acting element in promoter and enhancer regions
Chr1:18299655-18300230	Csa1G524710	CGTCA-motif	CGTCA	40	5	45	-	Hordeum vulgare	cis-acting regulatory element involved in the MeJA-responsiveness
Chr1:18299655-18300230	Csa1G524710	CGTCA-motif	CGTCA	164	5	169	-	Hordeum vulgare	cis-acting regulatory element involved in the MeJA-responsiveness
Chr1:18299655-18300230	Csa1G524710	CGTCA-motif	CGTCA	303	5	308	-	Hordeum vulgare	cis-acting regulatory element involved in the MeJA-responsiveness
Chr1:18299655-18300230	Csa1G524710	CGTCA-motif	CGTCA	373	5	378	-	Hordeum vulgare	cis-acting regulatory element involved in the MeJA-responsiveness
Chr1:18299655-18300230	Csa1G524710	TATA-box	TACAAAA	477	7	484	+	Oryza sativa	core promoter element around -30 of transcription start
Chr1:18299655-18300230	Csa1G524710	TCA-element	CCATCTTTTT	357	9	366	+	Nicotiana tabacum	cis-acting element involved in salicylic acid responsiveness
Chr1:18299655-18300230	Csa1G524710	TGACG-motif	TGACG	40	5	45	+	Hordeum vulgare	cis-acting regulatory element involved in the MeJA-responsiveness
Chr1:18299655-18300230	Csa1G524710	TGACG-motif	TGACG	164	5	169	+	Hordeum vulgare	cis-acting regulatory element involved in the MeJA-responsiveness
Chr1:18299655-18300230	Csa1G524710	TGACG-motif	TGACG	303	5	308	+	Hordeum vulgare	cis-acting regulatory element involved in the MeJA-responsiveness
Chr1:18299655-18300230	Csa1G524710	TGACG-motif	TGACG	373	5	378	+	Hordeum vulgare	cis-acting regulatory element involved in the MeJA-responsiveness
Chr1:18299655-18300230	Csa1G524710	TGA-element	AACGAC	380	6	386	+	Brassica oleracea	auxin-responsive element
Chr1:18299655-18300230	Csa1G524710	TGA-element	AACGAC	389	6	395	-	Brassica oleracea	auxin-responsive element
Chr1:20324452-20326990	Csa1G560650	3-AF1 binding site	TAAGAGAGGAA	549	10	559	-	Solanum tuberosum	light responsive element
Chr1:20324452-20326990	Csa1G560650	ABRE	ACGTG	739	5	744	+	Arabidopsis thaliana	cis-acting element involved in the abscisic acid responsiveness
Chr1:20324452-20326990	Csa1G560650	ARE	AAACCA	233	6	239	+	Zea mays	cis-acting regulatory element essential for the anaerobic induction
Chr1:20324452-20326990	Csa1G560650	ARE	AAACCA	1172	6	1178	+	Zea mays	cis-acting regulatory element essential for the anaerobic induction
Chr1:20324452-20326990	Csa1G560650	CAAT-box	CCAAT	29	5	34	-	Arabidopsis thaliana	common cis-acting element in promoter and enhancer regions
Chr1:20324452-20326990	Csa1G560650	CAAT-box	CAAAT	124	5	129	-	Pisum sativum	common cis-acting element in promoter and enhancer regions
Chr1:20324452-20326990	Csa1G560650	CAAT-box	CAAAT	205	5	210	+	Pisum sativum	common cis-acting element in promoter and enhancer regions
Chr1:20324452-20326990	Csa1G560650	CAAT-box	CAAAT	281	5	286	-	Pisum sativum	common cis-acting element in promoter and enhancer regions
Chr1:20324452-20326990	Csa1G560650	CAAT-box	CAAAT	347	5	352	+	Pisum sativum	common cis-acting element in promoter and enhancer regions
Chr1:20324452-20326990	Csa1G560650	CAAT-box	CAAAT	529	5	534	+	Pisum sativum	common cis-acting element in promoter and enhancer regions
Chr1:20324452-20326990	Csa1G560650	CAAT-box	CAAAT	538	5	543	-	Pisum sativum	common cis-acting element in promoter and enhancer regions
Chr1:20324452-20326990	Csa1G560650	CAAT-box	CCAAT	639	5	644	+	Arabidopsis thaliana	common cis-acting element in promoter and enhancer regions
Chr1:20324452-20326990	Csa1G560650	CAAT-box	CCAAT	658	5	663	-	Arabidopsis thaliana	common cis-acting element in promoter and enhancer regions
Chr1:20324452-20326990	Csa1G560650	CAAT-box	CCAAT	720	5	725	+	Arabidopsis thaliana	common cis-acting element in promoter and enhancer regions
Chr1:20324452-20326990	Csa1G560650	CAAT-box	CAAAT	748	5	753	+	Pisum sativum	common cis-acting element in promoter and enhancer regions
Chr1:20324452-20326990	Csa1G560650	CAAT-box	CAAAT	805	5	810	-	Pisum sativum	common cis-acting element in promoter and enhancer regions
Chr1:20324452-20326990	Csa1G560650	CAAT-box	CAAAT	846	5	851	-	Pisum sativum	common cis-acting element in promoter and enhancer regions
Chr1:20324452-20326990	Csa1G560650	CAAT-box	CAAAT	1105	5	1110	-	Pisum sativum	common cis-acting element in promoter and enhancer regions
Chr1:20324452-20326990	Csa1G560650	CAAT-box	CAAAT	1127	5	1132	+	Pisum sativum	common cis-acting element in promoter and enhancer regions
Chr1:20324452-20326990	Csa1G560650	CAAT-box	CAAAT	1130	5	1135	-	Pisum sativum	common cis-acting element in promoter and enhancer regions
Chr1:20324452-20326990	Csa1G560650	CAAT-box	CAAAT	1198	5	1203	+	Pisum sativum	common cis-acting element in promoter and enhancer regions
Chr1:20324452-20326990	Csa1G560650	CAAT-box	CCAAT	1225	5	1230	+	Arabidopsis thaliana	common cis-acting element in promoter and enhancer regions
Chr1:20324452-20326990	Csa1G560650	CAAT-box	CCAAT	1460	5	1465	-	Arabidopsis thaliana	common cis-acting element in promoter and enhancer regions
Chr1:20324452-20326990	Csa1G560650	CGTCA-motif	CGTCA	980	5	985	-	Hordeum vulgare	cis-acting regulatory element involved in the MeJA-responsiveness
Chr1:20324452-20326990	Csa1G560650	G-Box	CACGTT	738	6	744	-	Pisum sativum	cis-acting regulatory element involved in light responsiveness
Chr1:20324452-20326990	Csa1G560650	MRE	AACCTAA	631	7	638	-	Petroselinum crispum	MYB binding site involved in light responsiveness
Chr1:20324452-20326990	Csa1G560650	O2-site	GATGA(C/T)(A/G)TG(A/G)	937	8	945	+	Zea mays	cis-acting regulatory element involved in zein metabolism regulation
Chr1:20324452-20326990	Csa1G560650	TATA-box	ATATAT	25	6	31	+	Brassica napus	core promoter element around -30 of transcription start
Chr1:20324452-20326990	Csa1G560650	TATA-box	TATA	26	4	30	+	Arabidopsis thaliana	core promoter element around -30 of transcription start
Chr1:20324452-20326990	Csa1G560650	TATA-box	TATA	62	4	66	+	Arabidopsis thaliana	core promoter element around -30 of transcription start
Chr1:20324452-20326990	Csa1G560650	TATA-box	TATACA	163	6	169	-	Helianthus annuus	core promoter element around -30 of transcription start
Chr1:20324452-20326990	Csa1G560650	TATA-box	TATA	165	4	169	+	Arabidopsis thaliana	core promoter element around -30 of transcription start
Chr1:20324452-20326990	Csa1G560650	TATA-box	TATA	239	4	243	+	Arabidopsis thaliana	core promoter element around -30 of transcription start
Chr1:20324452-20326990	Csa1G560650	TATA-box	ATTATA	295	6	301	+	Brassica napus	core promoter element around -30 of transcription start
Chr1:20324452-20326990	Csa1G560650	TATA-box	TATAA	296	5	301	-	Arabidopsis thaliana	core promoter element around -30 of transcription start
Chr1:20324452-20326990	Csa1G560650	TATA-box	TATA	297	4	301	+	Arabidopsis thaliana	core promoter element around -30 of transcription start
Chr1:20324452-20326990	Csa1G560650	TATA-box	TATA	565	4	569	+	Arabidopsis thaliana	core promoter element around -30 of transcription start
Chr1:20324452-20326990	Csa1G560650	TATA-box	TATACA	643	6	649	-	Helianthus annuus	core promoter element around -30 of transcription start
Chr1:20324452-20326990	Csa1G560650	TATA-box	TATA	645	4	649	+	Arabidopsis thaliana	core promoter element around -30 of transcription start
Chr1:20324452-20326990	Csa1G560650	TATA-box	TATA	914	4	918	+	Arabidopsis thaliana	core promoter element around -30 of transcription start
Chr1:20324452-20326990	Csa1G560650	TATA-box	ATATAT	920	6	926	+	Brassica napus	core promoter element around -30 of transcription start
Chr1:20324452-20326990	Csa1G560650	TATA-box	TATA	921	4	925	+	Arabidopsis thaliana	core promoter element around -30 of transcription start
Chr1:20324452-20326990	Csa1G560650	TATA-box	ATATAT	972	6	978	+	Brassica napus	core promoter element around -30 of transcription start
Chr1:20324452-20326990	Csa1G560650	TATA-box	TATA	973	4	977	+	Arabidopsis thaliana	core promoter element around -30 of transcription start
Chr1:20324452-20326990	Csa1G560650	TATA-box	TATA	998	4	1002	+	Arabidopsis thaliana	core promoter element around -30 of transcription start
Chr1:20324452-20326990	Csa1G560650	TATA-box	TACAAAA	1135	7	1142	+	Oryza sativa	core promoter element around -30 of transcription start
Chr1:20324452-20326990	Csa1G560650	TATA-box	TAAAGATT	1336	8	1344	+	Arabidopsis thaliana	core promoter element around -30 of transcription start
Chr1:20324452-20326990	Csa1G560650	TATA-box	TATA	1429	4	1433	-	Arabidopsis thaliana	core promoter element around -30 of transcription start
Chr1:20324452-20326990	Csa1G560650	TCA-element	CCATCTTTTT	1451	9	1460	+	Nicotiana tabacum	cis-acting element involved in salicylic acid responsiveness
Chr1:20324452-20326990	Csa1G560650	TC-rich repeats	GTTTTCTTAC	366	9	375	+	Nicotiana tabacum	cis-acting element involved in defense and stress responsiveness
Chr1:20324452-20326990	Csa1G560650	TCT-motif	TCTTAC	370	6	376	+	Arabidopsis thaliana	part of a light responsive element
Chr1:20324452-20326990	Csa1G560650	TCT-motif	TCTTAC	1435	6	1441	+	Arabidopsis thaliana	part of a light responsive element
Chr1:20324452-20326990	Csa1G560650	TGACG-motif	TGACG	980	5	985	+	Hordeum vulgare	cis-acting regulatory element involved in the MeJA-responsiveness
Chr1:20379030-20383047	Csa1G560720	ABRE	ACGTG	1390	5	1395	-	Arabidopsis thaliana	cis-acting element involved in the abscisic acid responsiveness
Chr1:20379030-20383047	Csa1G560720	AE-box	AGAAACAA	1110	8	1118	-	Arabidopsis thaliana	part of a module for light response
Chr1:20379030-20383047	Csa1G560720	Box 4	ATTAAT	433	6	439	+	Petroselinum crispum	part of a conserved DNA module involved in light responsiveness
Chr1:20379030-20383047	Csa1G560720	CAAT-box	CAAAT	71	5	76	-	Pisum sativum	common cis-acting element in promoter and enhancer regions
Chr1:20379030-20383047	Csa1G560720	CAAT-box	CAAAT	137	5	142	-	Pisum sativum	common cis-acting element in promoter and enhancer regions
Chr1:20379030-20383047	Csa1G560720	CAAT-box	CAAAT	464	5	469	+	Pisum sativum	common cis-acting element in promoter and enhancer regions
Chr1:20379030-20383047	Csa1G560720	CAAT-box	CAAAT	502	5	507	+	Pisum sativum	common cis-acting element in promoter and enhancer regions
Chr1:20379030-20383047	Csa1G560720	CAAT-box	CCAAT	559	5	564	-	Arabidopsis thaliana	common cis-acting element in promoter and enhancer regions
Chr1:20379030-20383047	Csa1G560720	CAAT-box	CAAAT	804	5	809	+	Pisum sativum	common cis-acting element in promoter and enhancer regions
Chr1:20379030-20383047	Csa1G560720	CAAT-box	CAAAT	1062	5	1067	-	Pisum sativum	common cis-acting element in promoter and enhancer regions
Chr1:20379030-20383047	Csa1G560720	CAAT-box	CAAAT	1069	5	1074	+	Pisum sativum	common cis-acting element in promoter and enhancer regions
Chr1:20379030-20383047	Csa1G560720	CAAT-box	CAAAT	1072	5	1077	-	Pisum sativum	common cis-acting element in promoter and enhancer regions
Chr1:20379030-20383047	Csa1G560720	CCAAT-box	CAACGG	37	6	43	+	Hordeum vulgare	MYBHv1 binding site
Chr1:20379030-20383047	Csa1G560720	CCAAT-box	CAACGG	1094	6	1100	-	Hordeum vulgare	MYBHv1 binding site
Chr1:20379030-20383047	Csa1G560720	G-Box	CACGTT	1390	6	1396	+	Pisum sativum	cis-acting regulatory element involved in light responsiveness
Chr1:20379030-20383047	Csa1G560720	LTR	CCGAAA	390	6	396	-	Hordeum vulgare	cis-acting element involved in low-temperature responsiveness
Chr1:20379030-20383047	Csa1G560720	MBS	CAACTG	631	6	637	+	Arabidopsis thaliana	MYB binding site involved in drought-inducibility
Chr1:20379030-20383047	Csa1G560720	MBS	CAACTG	837	6	843	+	Arabidopsis thaliana	MYB binding site involved in drought-inducibility
Chr1:20379030-20383047	Csa1G560720	MBS	CAACTG	904	6	910	+	Arabidopsis thaliana	MYB binding site involved in drought-inducibility
Chr1:20379030-20383047	Csa1G560720	TATA-box	TACAAAA	314	7	321	+	Oryza sativa	core promoter element around -30 of transcription start
Chr1:20379030-20383047	Csa1G560720	TATA-box	TATA	471	4	475	+	Arabidopsis thaliana	core promoter element around -30 of transcription start
Chr1:20379030-20383047	Csa1G560720	TATA-box	ATATAT	953	6	959	+	Brassica napus	core promoter element around -30 of transcription start
Chr1:20379030-20383047	Csa1G560720	TATA-box	TATATA	954	6	960	+	Arabidopsis thaliana	core promoter element around -30 of transcription start
Chr1:20379030-20383047	Csa1G560720	TATA-box	ATATAA	955	6	961	+	Brassica oleracea	core promoter element around -30 of transcription start
Chr1:20379030-20383047	Csa1G560720	TATA-box	TATA	956	4	960	+	Arabidopsis thaliana	core promoter element around -30 of transcription start
Chr1:20379030-20383047	Csa1G560720	TATA-box	ATATAA	982	6	988	+	Brassica oleracea	core promoter element around -30 of transcription start
Chr1:20379030-20383047	Csa1G560720	TATA-box	TATA	983	4	987	+	Arabidopsis thaliana	core promoter element around -30 of transcription start
Chr1:20379030-20383047	Csa1G560720	TCA-element	TCAGAAGAGG	732	9	741	-	Brassica oleracea	cis-acting element involved in salicylic acid responsiveness
Chr1:20379030-20383047	Csa1G560720	TC-rich repeats	GTTTTCTTAC	1230	9	1239	+	Nicotiana tabacum	cis-acting element involved in defense and stress responsiveness
Chr1:20379030-20383047	Csa1G560720	TCT-motif	TCTTAC	918	6	924	+	Arabidopsis thaliana	part of a light responsive element
Chr1:20379030-20383047	Csa1G560720	TCT-motif	TCTTAC	1234	6	1240	+	Arabidopsis thaliana	part of a light responsive element
Chr1:21004423-21009496	Csa1G569480	ABRE	ACGTG	670	5	675	-	Arabidopsis thaliana	cis-acting element involved in the abscisic acid responsiveness
Chr1:21004423-21009496	Csa1G569480	ARE	AAACCA	61	6	67	-	Zea mays	cis-acting regulatory element essential for the anaerobic induction
Chr1:21004423-21009496	Csa1G569480	ATCT-motif	AATCTAATCC	1469	9	1478	+	Pisum sativum	part of a conserved DNA module involved in light responsiveness
Chr1:21004423-21009496	Csa1G569480	AuxRR-core	GGTCCAT	1100	7	1107	+	Nicotiana tabacum	cis-acting regulatory element involved in auxin responsiveness
Chr1:21004423-21009496	Csa1G569480	Box 4	ATTAAT	1105	6	1111	+	Petroselinum crispum	part of a conserved DNA module involved in light responsiveness
Chr1:21004423-21009496	Csa1G569480	CAAT-box	CAAAT	88	5	93	+	Pisum sativum	common cis-acting element in promoter and enhancer regions
Chr1:21004423-21009496	Csa1G569480	CAAT-box	CAAAT	127	5	132	+	Pisum sativum	common cis-acting element in promoter and enhancer regions
Chr1:21004423-21009496	Csa1G569480	CAAT-box	CCAAT	171	5	176	+	Arabidopsis thaliana	common cis-acting element in promoter and enhancer regions
Chr1:21004423-21009496	Csa1G569480	CAAT-box	CAAAT	247	5	252	+	Pisum sativum	common cis-acting element in promoter and enhancer regions
Chr1:21004423-21009496	Csa1G569480	CAAT-box	CCAAT	441	5	446	+	Arabidopsis thaliana	common cis-acting element in promoter and enhancer regions
Chr1:21004423-21009496	Csa1G569480	CAAT-box	CAAAT	497	5	502	+	Pisum sativum	common cis-acting element in promoter and enhancer regions
Chr1:21004423-21009496	Csa1G569480	CAAT-box	CAAAT	532	5	537	-	Pisum sativum	common cis-acting element in promoter and enhancer regions
Chr1:21004423-21009496	Csa1G569480	CAAT-box	CAAAT	1158	5	1163	-	Pisum sativum	common cis-acting element in promoter and enhancer regions
Chr1:21004423-21009496	Csa1G569480	CAAT-box	CAAAT	1267	5	1272	+	Pisum sativum	common cis-acting element in promoter and enhancer regions
Chr1:21004423-21009496	Csa1G569480	CAAT-box	CAAAT	1281	5	1286	+	Pisum sativum	common cis-acting element in promoter and enhancer regions
Chr1:21004423-21009496	Csa1G569480	CAAT-box	CAAAT	1392	5	1397	+	Pisum sativum	common cis-acting element in promoter and enhancer regions
Chr1:21004423-21009496	Csa1G569480	CAAT-box	CAAAT	1426	5	1431	+	Pisum sativum	common cis-acting element in promoter and enhancer regions
Chr1:21004423-21009496	Csa1G569480	CAAT-box	CCAAT	1467	5	1472	+	Arabidopsis thaliana	common cis-acting element in promoter and enhancer regions
Chr1:21004423-21009496	Csa1G569480	CGTCA-motif	CGTCA	342	5	347	+	Hordeum vulgare	cis-acting regulatory element involved in the MeJA-responsiveness
Chr1:21004423-21009496	Csa1G569480	CGTCA-motif	CGTCA	1303	5	1308	+	Hordeum vulgare	cis-acting regulatory element involved in the MeJA-responsiveness
Chr1:21004423-21009496	Csa1G569480	chs-CMA1a	TTACTTAA	592	8	600	-	Daucus carota	part of a light responsive element
Chr1:21004423-21009496	Csa1G569480	circadian	CAAAGATATC	417	9	426	-	Lycopersicon esculentum	cis-acting regulatory element involved in circadian control
Chr1:21004423-21009496	Csa1G569480	GARE-motif	TCTGTTG	862	7	869	-	Brassica oleracea	gibberellin-responsive element
Chr1:21004423-21009496	Csa1G569480	GATA-motif	AAGGATAAGG	94	9	103	+	Solanum tuberosum	part of a light responsive element
Chr1:21004423-21009496	Csa1G569480	G-Box	CACGTT	670	6	676	+	Pisum sativum	cis-acting regulatory element involved in light responsiveness
Chr1:21004423-21009496	Csa1G569480	G-box	CACGAC	1015	6	1021	-	Zea mays	cis-acting regulatory element involved in light responsiveness
Chr1:21004423-21009496	Csa1G569480	LAMP-element	CTTTATCA	1203	8	1211	-	Pisum sativum	part of a light responsive element
Chr1:21004423-21009496	Csa1G569480	L-box	ATCCCACCTAC	387	10	397	-	Petroselinum crispum	part of a light responsive element
Chr1:21004423-21009496	Csa1G569480	MBS	CAACTG	431	6	437	-	Arabidopsis thaliana	MYB binding site involved in drought-inducibility
Chr1:21004423-21009496	Csa1G569480	MBS	CAACTG	522	6	528	-	Arabidopsis thaliana	MYB binding site involved in drought-inducibility
Chr1:21004423-21009496	Csa1G569480	MRE	AACCTAA	1318	7	1325	+	Petroselinum crispum	MYB binding site involved in light responsiveness
Chr1:21004423-21009496	Csa1G569480	TATA-box	ATATAT	7	6	13	+	Brassica napus	core promoter element around -30 of transcription start
Chr1:21004423-21009496	Csa1G569480	TATA-box	TATATA	8	6	14	+	Arabidopsis thaliana	core promoter element around -30 of transcription start
Chr1:21004423-21009496	Csa1G569480	TATA-box	ATATAA	9	6	15	+	Brassica oleracea	core promoter element around -30 of transcription start
Chr1:21004423-21009496	Csa1G569480	TATA-box	TATA	10	4	14	+	Arabidopsis thaliana	core promoter element around -30 of transcription start
Chr1:21004423-21009496	Csa1G569480	TATA-box	ATATAA	26	6	32	+	Brassica oleracea	core promoter element around -30 of transcription start
Chr1:21004423-21009496	Csa1G569480	TATA-box	TATA	27	4	31	+	Arabidopsis thaliana	core promoter element around -30 of transcription start
Chr1:21004423-21009496	Csa1G569480	TATA-box	ATTATA	34	6	40	+	Brassica napus	core promoter element around -30 of transcription start
Chr1:21004423-21009496	Csa1G569480	TATA-box	TATAA	35	5	40	-	Arabidopsis thaliana	core promoter element around -30 of transcription start
Chr1:21004423-21009496	Csa1G569480	TATA-box	TATA	36	4	40	+	Arabidopsis thaliana	core promoter element around -30 of transcription start
Chr1:21004423-21009496	Csa1G569480	TATA-box	TATAAGAA	68	8	76	-	Zea mays	core promoter element around -30 of transcription start
Chr1:21004423-21009496	Csa1G569480	TATA-box	TATAA	71	5	76	-	Arabidopsis thaliana	core promoter element around -30 of transcription start
Chr1:21004423-21009496	Csa1G569480	TATA-box	TATA	72	4	76	+	Arabidopsis thaliana	core promoter element around -30 of transcription start
Chr1:21004423-21009496	Csa1G569480	TATA-box	TATATA	108	6	114	+	Arabidopsis thaliana	core promoter element around -30 of transcription start
Chr1:21004423-21009496	Csa1G569480	TATA-box	ATATAA	109	6	115	+	Brassica oleracea	core promoter element around -30 of transcription start
Chr1:21004423-21009496	Csa1G569480	TATA-box	TATA	110	4	114	+	Arabidopsis thaliana	core promoter element around -30 of transcription start
Chr1:21004423-21009496	Csa1G569480	TATA-box	ATATAA	114	6	120	+	Brassica oleracea	core promoter element around -30 of transcription start
Chr1:21004423-21009496	Csa1G569480	TATA-box	TATA	115	4	119	+	Arabidopsis thaliana	core promoter element around -30 of transcription start
Chr1:21004423-21009496	Csa1G569480	TATA-box	TAAAGATT	539	8	547	-	Arabidopsis thaliana	core promoter element around -30 of transcription start
Chr1:21004423-21009496	Csa1G569480	TATA-box	TATA	720	4	724	+	Arabidopsis thaliana	core promoter element around -30 of transcription start
Chr1:21004423-21009496	Csa1G569480	TATA-box	taTATAAAtc	1252	9	1261	-	Arabidopsis thaliana	core promoter element around -30 of transcription start
Chr1:21004423-21009496	Csa1G569480	TATA-box	TATAAAT	1253	7	1260	-	Brassica juncea	core promoter element around -30 of transcription start
Chr1:21004423-21009496	Csa1G569480	TATA-box	TATAAA	1254	6	1260	-	Helianthus annuus	core promoter element around -30 of transcription start
Chr1:21004423-21009496	Csa1G569480	TATA-box	TATATAA	1255	7	1262	-	Arabidopsis thaliana	core promoter element around -30 of transcription start
Chr1:21004423-21009496	Csa1G569480	TATA-box	TATATA	1256	6	1262	+	Arabidopsis thaliana	core promoter element around -30 of transcription start
Chr1:21004423-21009496	Csa1G569480	TATA-box	TATA	1258	4	1262	+	Arabidopsis thaliana	core promoter element around -30 of transcription start
Chr1:21004423-21009496	Csa1G569480	TATA-box	TATA	1422	4	1426	+	Arabidopsis thaliana	core promoter element around -30 of transcription start
Chr1:21004423-21009496	Csa1G569480	TATC-box	TATCCCA	122	7	129	+	Oryza sativa	cis-acting element involved in gibberellin-responsiveness
Chr1:21004423-21009496	Csa1G569480	TATC-box	TATCCCA	392	7	399	-	Oryza sativa	cis-acting element involved in gibberellin-responsiveness
Chr1:21004423-21009496	Csa1G569480	TCA-element	CCATCTTTTT	901	9	910	-	Nicotiana tabacum	cis-acting element involved in salicylic acid responsiveness
Chr1:21004423-21009496	Csa1G569480	TCA-element	TCAGAAGAGG	1214	9	1223	-	Brassica oleracea	cis-acting element involved in salicylic acid responsiveness
Chr1:21004423-21009496	Csa1G569480	TCA-element	CCATCTTTTT	1340	9	1349	-	Nicotiana tabacum	cis-acting element involved in salicylic acid responsiveness
Chr1:21004423-21009496	Csa1G569480	TC-rich repeats	ATTCTCTAAC	79	9	88	+	Nicotiana tabacum	cis-acting element involved in defense and stress responsiveness
Chr1:21004423-21009496	Csa1G569480	TC-rich repeats	GTTTTCTTAC	476	9	485	-	Nicotiana tabacum	cis-acting element involved in defense and stress responsiveness
Chr1:21004423-21009496	Csa1G569480	TC-rich repeats	GTTTTCTTAC	1456	9	1465	-	Nicotiana tabacum	cis-acting element involved in defense and stress responsiveness
Chr1:21004423-21009496	Csa1G569480	TGACG-motif	TGACG	342	5	347	-	Hordeum vulgare	cis-acting regulatory element involved in the MeJA-responsiveness
Chr1:21004423-21009496	Csa1G569480	TGACG-motif	TGACG	1303	5	1308	-	Hordeum vulgare	cis-acting regulatory element involved in the MeJA-responsiveness
Chr1:21004423-21009496	Csa1G569480	TGA-element	AACGAC	287	6	293	+	Brassica oleracea	auxin-responsive element
Chr1:21004423-21009496	Csa1G569480	TGA-element	AACGAC	913	6	919	-	Brassica oleracea	auxin-responsive element
Chr1:21004423-21009496	Csa1G569480	TGA-element	AACGAC	1385	6	1391	-	Brassica oleracea	auxin-responsive element
Chr1:23325326-23333544	Csa1G600970	ABRE	ACGTG	756	5	761	-	Arabidopsis thaliana	cis-acting element involved in the abscisic acid responsiveness
Chr1:23325326-23333544	Csa1G600970	ARE	AAACCA	185	6	191	+	Zea mays	cis-acting regulatory element essential for the anaerobic induction
Chr1:23325326-23333544	Csa1G600970	Box 4	ATTAAT	66	6	72	+	Petroselinum crispum	part of a conserved DNA module involved in light responsiveness
Chr1:23325326-23333544	Csa1G600970	Box 4	ATTAAT	880	6	886	+	Petroselinum crispum	part of a conserved DNA module involved in light responsiveness
Chr1:23325326-23333544	Csa1G600970	CAAT-box	CAAAT	37	5	42	+	Pisum sativum	common cis-acting element in promoter and enhancer regions
Chr1:23325326-23333544	Csa1G600970	CAAT-box	CAAAT	386	5	391	-	Pisum sativum	common cis-acting element in promoter and enhancer regions
Chr1:23325326-23333544	Csa1G600970	CAAT-box	CAAAT	571	5	576	+	Pisum sativum	common cis-acting element in promoter and enhancer regions
Chr1:23325326-23333544	Csa1G600970	CAAT-box	CAAAT	648	5	653	-	Pisum sativum	common cis-acting element in promoter and enhancer regions
Chr1:23325326-23333544	Csa1G600970	CAAT-box	CAAAT	703	5	708	+	Pisum sativum	common cis-acting element in promoter and enhancer regions
Chr1:23325326-23333544	Csa1G600970	CAAT-box	CAAAT	801	5	806	-	Pisum sativum	common cis-acting element in promoter and enhancer regions
Chr1:23325326-23333544	Csa1G600970	CAAT-box	CCAAT	1035	5	1040	+	Arabidopsis thaliana	common cis-acting element in promoter and enhancer regions
Chr1:23325326-23333544	Csa1G600970	CAAT-box	CCAAT	1203	5	1208	+	Arabidopsis thaliana	common cis-acting element in promoter and enhancer regions
Chr1:23325326-23333544	Csa1G600970	CAAT-box	CCAAT	1321	5	1326	-	Arabidopsis thaliana	common cis-acting element in promoter and enhancer regions
Chr1:23325326-23333544	Csa1G600970	CAT-box	GCCACT	1417	6	1423	+	Arabidopsis thaliana	cis-acting regulatory element related to meristem expression
Chr1:23325326-23333544	Csa1G600970	GATA-motif	AAGGATAAGG	1100	9	1109	+	Solanum tuberosum	part of a light responsive element
Chr1:23325326-23333544	Csa1G600970	GATA-motif	GATAGGG	1309	7	1316	+	Pisum sativum	part of a light responsive element
Chr1:23325326-23333544	Csa1G600970	G-box	TACGTG	756	6	762	-	Arabidopsis thaliana	cis-acting regulatory element involved in light responsiveness
Chr1:23325326-23333544	Csa1G600970	MRE	AACCTAA	1020	7	1027	+	Petroselinum crispum	MYB binding site involved in light responsiveness
Chr1:23325326-23333544	Csa1G600970	P-box	CCTTTTG	1376	7	1383	-	Oryza sativa	gibberellin-responsive element
Chr1:23325326-23333544	Csa1G600970	P-box	CCTTTTG	1439	7	1446	-	Oryza sativa	gibberellin-responsive element
Chr1:23325326-23333544	Csa1G600970	Sp1	GGGCGG	1369	6	1375	-	Oryza sativa	light responsive element
Chr1:23325326-23333544	Csa1G600970	TATA-box	TATA	178	4	182	+	Arabidopsis thaliana	core promoter element around -30 of transcription start
Chr1:23325326-23333544	Csa1G600970	TATA-box	ATATAA	197	6	203	+	Brassica oleracea	core promoter element around -30 of transcription start
Chr1:23325326-23333544	Csa1G600970	TATA-box	TATA	198	4	202	+	Arabidopsis thaliana	core promoter element around -30 of transcription start
Chr1:23325326-23333544	Csa1G600970	TATA-box	TATA	589	4	593	+	Arabidopsis thaliana	core promoter element around -30 of transcription start
Chr1:23325326-23333544	Csa1G600970	TATA-box	TATA	661	4	665	+	Arabidopsis thaliana	core promoter element around -30 of transcription start
Chr1:23325326-23333544	Csa1G600970	TATA-box	TATA	713	4	717	+	Arabidopsis thaliana	core promoter element around -30 of transcription start
Chr1:23325326-23333544	Csa1G600970	TATA-box	TATATAA	784	7	791	-	Arabidopsis thaliana	core promoter element around -30 of transcription start
Chr1:23325326-23333544	Csa1G600970	TATA-box	TATATA	785	6	791	+	Arabidopsis thaliana	core promoter element around -30 of transcription start
Chr1:23325326-23333544	Csa1G600970	TATA-box	ATATAA	786	6	792	+	Brassica oleracea	core promoter element around -30 of transcription start
Chr1:23325326-23333544	Csa1G600970	TATA-box	TATA	787	4	791	+	Arabidopsis thaliana	core promoter element around -30 of transcription start
Chr1:23325326-23333544	Csa1G600970	TATA-box	ATATAA	889	6	895	+	Brassica oleracea	core promoter element around -30 of transcription start
Chr1:23325326-23333544	Csa1G600970	TATA-box	TATA	890	4	894	+	Arabidopsis thaliana	core promoter element around -30 of transcription start
Chr1:23325326-23333544	Csa1G600970	TATA-box	TATA	1068	4	1072	+	Arabidopsis thaliana	core promoter element around -30 of transcription start
Chr1:23325326-23333544	Csa1G600970	TATA-box	ccTATAAAaa	1141	9	1150	+	Arabidopsis thaliana	core promoter element around -30 of transcription start
Chr1:23325326-23333544	Csa1G600970	TATA-box	ATATAA	1142	6	1148	+	Brassica oleracea	core promoter element around -30 of transcription start
Chr1:23325326-23333544	Csa1G600970	TATA-box	TATA	1143	4	1147	+	Arabidopsis thaliana	core promoter element around -30 of transcription start
Chr1:23325326-23333544	Csa1G600970	TATA-box	ATATAA	1188	6	1194	+	Brassica oleracea	core promoter element around -30 of transcription start
Chr1:23325326-23333544	Csa1G600970	TATA-box	TATA	1189	4	1193	+	Arabidopsis thaliana	core promoter element around -30 of transcription start
Chr1:23325326-23333544	Csa1G600970	TATA-box	TACAAAA	1219	7	1226	+	Oryza sativa	core promoter element around -30 of transcription start
Chr1:23325326-23333544	Csa1G600970	TATA-box	TATAA	1267	5	1272	-	Arabidopsis thaliana	core promoter element around -30 of transcription start
Chr1:23325326-23333544	Csa1G600970	TATA-box	TATA	1268	4	1272	+	Arabidopsis thaliana	core promoter element around -30 of transcription start
Chr1:23325326-23333544	Csa1G600970	TCA-element	CCATCTTTTT	999	9	1008	-	Nicotiana tabacum	cis-acting element involved in salicylic acid responsiveness
Chr1:23325326-23333544	Csa1G600970	TC-rich repeats	ATTCTCTAAC	53	9	62	+	Nicotiana tabacum	cis-acting element involved in defense and stress responsiveness
Chr1:26339577-26340507	Csa1G657510	Box 4	ATTAAT	889	6	895	-	Petroselinum crispum	part of a conserved DNA module involved in light responsiveness
Chr1:26339577-26340507	Csa1G657510	CAAT-box	CCAAT	22	5	27	+	Arabidopsis thaliana	common cis-acting element in promoter and enhancer regions
Chr1:26339577-26340507	Csa1G657510	CAAT-box	CAAAT	81	5	86	+	Pisum sativum	common cis-acting element in promoter and enhancer regions
Chr1:26339577-26340507	Csa1G657510	CAAT-box	CCAAT	526	5	531	-	Arabidopsis thaliana	common cis-acting element in promoter and enhancer regions
Chr1:26339577-26340507	Csa1G657510	CAAT-box	CCAAT	862	5	867	-	Arabidopsis thaliana	common cis-acting element in promoter and enhancer regions
Chr1:26339577-26340507	Csa1G657510	CAT-box	GCCACT	607	6	613	-	Arabidopsis thaliana	cis-acting regulatory element related to meristem expression
Chr1:26339577-26340507	Csa1G657510	CGTCA-motif	CGTCA	156	5	161	-	Hordeum vulgare	cis-acting regulatory element involved in the MeJA-responsiveness
Chr1:26339577-26340507	Csa1G657510	GARE-motif	TCTGTTG	226	7	233	-	Brassica oleracea	gibberellin-responsive element
Chr1:26339577-26340507	Csa1G657510	NON-box	AGATCGACG	207	9	216	+	Arabidopsis thaliana	cis-acting regulatory element related to meristem specific activation
Chr1:26339577-26340507	Csa1G657510	P-box	CCTTTTG	374	7	381	+	Oryza sativa	gibberellin-responsive element
Chr1:26339577-26340507	Csa1G657510	TATA-box	TATAA	393	5	398	-	Arabidopsis thaliana	core promoter element around -30 of transcription start
Chr1:26339577-26340507	Csa1G657510	TATA-box	TATA	394	4	398	+	Arabidopsis thaliana	core promoter element around -30 of transcription start
Chr1:26339577-26340507	Csa1G657510	TATA-box	ccTATAAAaa	459	9	468	+	Arabidopsis thaliana	core promoter element around -30 of transcription start
Chr1:26339577-26340507	Csa1G657510	TATA-box	TATA	461	4	465	+	Arabidopsis thaliana	core promoter element around -30 of transcription start
Chr1:26339577-26340507	Csa1G657510	TATA-box	TATACA	678	6	684	-	Helianthus annuus	core promoter element around -30 of transcription start
Chr1:26339577-26340507	Csa1G657510	TATA-box	TATA	680	4	684	-	Arabidopsis thaliana	core promoter element around -30 of transcription start
Chr1:26339577-26340507	Csa1G657510	TATA-box	TACATAAA	685	8	693	+	Oryza sativa	core promoter element around -30 of transcription start
Chr1:26339577-26340507	Csa1G657510	TATA-box	ccTATAAAaa	857	9	866	-	Arabidopsis thaliana	core promoter element around -30 of transcription start
Chr1:26339577-26340507	Csa1G657510	TC-rich repeats	ATTCTCTAAC	69	9	78	+	Nicotiana tabacum	cis-acting element involved in defense and stress responsiveness
Chr1:26339577-26340507	Csa1G657510	TGACG-motif	TGACG	156	5	161	+	Hordeum vulgare	cis-acting regulatory element involved in the MeJA-responsiveness
Chr2:164977-167476	Csa2G000290	ABRE	ACGTG	1322	5	1327	+	Arabidopsis thaliana	cis-acting element involved in the abscisic acid responsiveness
Chr2:164977-167476	Csa2G000290	ARE	AAACCA	102	6	108	-	Zea mays	cis-acting regulatory element essential for the anaerobic induction
Chr2:164977-167476	Csa2G000290	ARE	AAACCA	924	6	930	-	Zea mays	cis-acting regulatory element essential for the anaerobic induction
Chr2:164977-167476	Csa2G000290	ARE	AAACCA	1091	6	1097	-	Zea mays	cis-acting regulatory element essential for the anaerobic induction
Chr2:164977-167476	Csa2G000290	ATCT-motif	AATCTAATCC	1240	9	1249	+	Pisum sativum	part of a conserved DNA module involved in light responsiveness
Chr2:164977-167476	Csa2G000290	Box 4	ATTAAT	1001	6	1007	+	Petroselinum crispum	part of a conserved DNA module involved in light responsiveness
Chr2:164977-167476	Csa2G000290	CAAT-box	CAAAT	151	5	156	+	Pisum sativum	common cis-acting element in promoter and enhancer regions
Chr2:164977-167476	Csa2G000290	CAAT-box	CAAAT	210	5	215	+	Pisum sativum	common cis-acting element in promoter and enhancer regions
Chr2:164977-167476	Csa2G000290	CAAT-box	CAAAT	373	5	378	-	Pisum sativum	common cis-acting element in promoter and enhancer regions
Chr2:164977-167476	Csa2G000290	CAAT-box	CAAAT	435	5	440	-	Pisum sativum	common cis-acting element in promoter and enhancer regions
Chr2:164977-167476	Csa2G000290	CAAT-box	CAAAT	640	5	645	-	Pisum sativum	common cis-acting element in promoter and enhancer regions
Chr2:164977-167476	Csa2G000290	CAAT-box	CCAAT	859	5	864	+	Arabidopsis thaliana	common cis-acting element in promoter and enhancer regions
Chr2:164977-167476	Csa2G000290	CAAT-box	TGCCAAC	1287	7	1294	-	Petunia hybrida	common cis-acting element in promoter and enhancer regions
Chr2:164977-167476	Csa2G000290	CAAT-box	CAAAT	1298	5	1303	+	Pisum sativum	common cis-acting element in promoter and enhancer regions
Chr2:164977-167476	Csa2G000290	CAAT-box	CAAAT	1474	5	1479	+	Pisum sativum	common cis-acting element in promoter and enhancer regions
Chr2:164977-167476	Csa2G000290	CGTCA-motif	CGTCA	394	5	399	+	Hordeum vulgare	cis-acting regulatory element involved in the MeJA-responsiveness
Chr2:164977-167476	Csa2G000290	GARE-motif	TCTGTTG	1447	7	1454	-	Brassica oleracea	gibberellin-responsive element
Chr2:164977-167476	Csa2G000290	G-box	CACGTC	1321	6	1327	-	Zea mays	cis-acting regulatory element involved in light responsiveness
Chr2:164977-167476	Csa2G000290	GT1-motif	GGTTAA	570	6	576	+	Arabidopsis thaliana	light responsive element
Chr2:164977-167476	Csa2G000290	GT1-motif	GGTTAAT	630	7	637	+	Avena sativa	light responsive element
Chr2:164977-167476	Csa2G000290	GT1-motif	GGTTAAT	1072	7	1079	+	Avena sativa	light responsive element
Chr2:164977-167476	Csa2G000290	GT1-motif	GTGTGTGAA	1400	9	1409	-	Solanum tuberosum	light responsive element
Chr2:164977-167476	Csa2G000290	I-box	GTATAAGGCC	501	9	510	+	Larix laricina	part of a light responsive element
Chr2:164977-167476	Csa2G000290	MSA-like	(T/C)C(T/C)AACGG(T/C)(T/C)A	1006	8.5	1014.5	-	Catharanthus roseus	cis-acting element involved in cell cycle regulation
Chr2:164977-167476	Csa2G000290	O2-site	GATGATGTGG	95	9	104	+	Zea mays	cis-acting regulatory element involved in zein metabolism regulation
Chr2:164977-167476	Csa2G000290	O2-site	GATGATGTGG	369	9	378	+	Zea mays	cis-acting regulatory element involved in zein metabolism regulation
Chr2:164977-167476	Csa2G000290	O2-site	GATGATGTGG	1428	9	1437	+	Zea mays	cis-acting regulatory element involved in zein metabolism regulation
Chr2:164977-167476	Csa2G000290	TATA-box	TATACA	975	6	981	-	Helianthus annuus	core promoter element around -30 of transcription start
Chr2:164977-167476	Csa2G000290	TATA-box	TATA	977	4	981	+	Arabidopsis thaliana	core promoter element around -30 of transcription start
Chr2:164977-167476	Csa2G000290	TATA-box	TACATAAA	983	8	991	+	Oryza sativa	core promoter element around -30 of transcription start
Chr2:164977-167476	Csa2G000290	TCT-motif	TCTTAC	534	6	540	-	Arabidopsis thaliana	part of a light responsive element
Chr2:164977-167476	Csa2G000290	TGACG-motif	TGACG	394	5	399	-	Hordeum vulgare	cis-acting regulatory element involved in the MeJA-responsiveness
Chr2:3240183-3243504	Csa2G033890	ABRE	CACGTG	843	6	849	+	Arabidopsis thaliana	cis-acting element involved in the abscisic acid responsiveness
Chr2:3240183-3243504	Csa2G033890	ABRE	ACGTG	844	5	849	+	Arabidopsis thaliana	cis-acting element involved in the abscisic acid responsiveness
Chr2:3240183-3243504	Csa2G033890	ABRE	ACGTG	1282	5	1287	-	Arabidopsis thaliana	cis-acting element involved in the abscisic acid responsiveness
Chr2:3240183-3243504	Csa2G033890	ARE	AAACCA	937	6	943	+	Zea mays	cis-acting regulatory element essential for the anaerobic induction
Chr2:3240183-3243504	Csa2G033890	Box 4	ATTAAT	495	6	501	+	Petroselinum crispum	part of a conserved DNA module involved in light responsiveness
Chr2:3240183-3243504	Csa2G033890	CAAT-box	CCAAT	109	5	114	-	Arabidopsis thaliana	common cis-acting element in promoter and enhancer regions
Chr2:3240183-3243504	Csa2G033890	CAAT-box	CAAAT	250	5	255	-	Pisum sativum	common cis-acting element in promoter and enhancer regions
Chr2:3240183-3243504	Csa2G033890	CAAT-box	CCAAT	300	5	305	-	Arabidopsis thaliana	common cis-acting element in promoter and enhancer regions
Chr2:3240183-3243504	Csa2G033890	CAAT-box	CAAAT	317	5	322	-	Pisum sativum	common cis-acting element in promoter and enhancer regions
Chr2:3240183-3243504	Csa2G033890	CAAT-box	CAAAT	552	5	557	-	Pisum sativum	common cis-acting element in promoter and enhancer regions
Chr2:3240183-3243504	Csa2G033890	CAAT-box	CAAAT	608	5	613	-	Pisum sativum	common cis-acting element in promoter and enhancer regions
Chr2:3240183-3243504	Csa2G033890	CAAT-box	CAAAT	625	5	630	-	Pisum sativum	common cis-acting element in promoter and enhancer regions
Chr2:3240183-3243504	Csa2G033890	CAAT-box	CAAAT	722	5	727	+	Pisum sativum	common cis-acting element in promoter and enhancer regions
Chr2:3240183-3243504	Csa2G033890	CAAT-box	CAAAT	731	5	736	+	Pisum sativum	common cis-acting element in promoter and enhancer regions
Chr2:3240183-3243504	Csa2G033890	CAAT-box	CAAAT	874	5	879	-	Pisum sativum	common cis-acting element in promoter and enhancer regions
Chr2:3240183-3243504	Csa2G033890	CAAT-box	CAAAT	895	5	900	-	Pisum sativum	common cis-acting element in promoter and enhancer regions
Chr2:3240183-3243504	Csa2G033890	CAAT-box	TGCCAAC	898	7	905	+	Petunia hybrida	common cis-acting element in promoter and enhancer regions
Chr2:3240183-3243504	Csa2G033890	CAAT-box	CCAAT	981	5	986	-	Arabidopsis thaliana	common cis-acting element in promoter and enhancer regions
Chr2:3240183-3243504	Csa2G033890	CAAT-box	CAAAT	1068	5	1073	-	Pisum sativum	common cis-acting element in promoter and enhancer regions
Chr2:3240183-3243504	Csa2G033890	CAAT-box	CCAAT	1449	5	1454	-	Arabidopsis thaliana	common cis-acting element in promoter and enhancer regions
Chr2:3240183-3243504	Csa2G033890	CGTCA-motif	CGTCA	687	5	692	+	Hordeum vulgare	cis-acting regulatory element involved in the MeJA-responsiveness
Chr2:3240183-3243504	Csa2G033890	CGTCA-motif	CGTCA	747	5	752	-	Hordeum vulgare	cis-acting regulatory element involved in the MeJA-responsiveness
Chr2:3240183-3243504	Csa2G033890	GATA-motif	GATAGGA	191	7	198	-	Arabidopsis thaliana	part of a light responsive element
Chr2:3240183-3243504	Csa2G033890	GATA-motif	GATAGGG	777	7	784	+	Pisum sativum	part of a light responsive element
Chr2:3240183-3243504	Csa2G033890	G-Box	CACGTG	843	6	849	+	Pisum sativum	cis-acting regulatory element involved in light responsiveness
Chr2:3240183-3243504	Csa2G033890	G-box	CACGAC	135	6	141	+	Zea mays	cis-acting regulatory element involved in light responsiveness
Chr2:3240183-3243504	Csa2G033890	G-box	CACGTG	843	6	849	+	Arabidopsis thaliana	cis-acting regulatory element involved in light responsiveness
Chr2:3240183-3243504	Csa2G033890	G-box	TACGTG	1282	6	1288	-	Arabidopsis thaliana	cis-acting regulatory element involved in light responsiveness
Chr2:3240183-3243504	Csa2G033890	GT1-motif	GGTTAA	782	6	788	+	Arabidopsis thaliana	light responsive element
Chr2:3240183-3243504	Csa2G033890	I-box	AAGATAAGGCT	1099	10	1109	+	Gossypium hirsutum	part of a light responsive element
Chr2:3240183-3243504	Csa2G033890	LTR	CCGAAA	348	6	354	-	Hordeum vulgare	cis-acting element involved in low-temperature responsiveness
Chr2:3240183-3243504	Csa2G033890	MRE	AACCTAA	1171	7	1178	-	Petroselinum crispum	MYB binding site involved in light responsiveness
Chr2:3240183-3243504	Csa2G033890	O2-site	GATGATGTGG	1329	9	1338	+	Zea mays	cis-acting regulatory element involved in zein metabolism regulation
Chr2:3240183-3243504	Csa2G033890	P-box	CCTTTTG	69	7	76	-	Oryza sativa	gibberellin-responsive element
Chr2:3240183-3243504	Csa2G033890	TATA-box	TATAA	409	5	414	-	Arabidopsis thaliana	core promoter element around -30 of transcription start
Chr2:3240183-3243504	Csa2G033890	TATA-box	TATA	410	4	414	+	Arabidopsis thaliana	core promoter element around -30 of transcription start
Chr2:3240183-3243504	Csa2G033890	TATA-box	TATA	853	4	857	+	Arabidopsis thaliana	core promoter element around -30 of transcription start
Chr2:3240183-3243504	Csa2G033890	TATA-box	TAAAGATT	1151	8	1159	-	Arabidopsis thaliana	core promoter element around -30 of transcription start
Chr2:3240183-3243504	Csa2G033890	TATA-box	ATATAA	1251	6	1257	+	Brassica oleracea	core promoter element around -30 of transcription start
Chr2:3240183-3243504	Csa2G033890	TATA-box	TATA	1252	4	1256	+	Arabidopsis thaliana	core promoter element around -30 of transcription start
Chr2:3240183-3243504	Csa2G033890	TATA-box	TATACA	1350	6	1356	-	Helianthus annuus	core promoter element around -30 of transcription start
Chr2:3240183-3243504	Csa2G033890	TATA-box	TATA	1352	4	1356	+	Arabidopsis thaliana	core promoter element around -30 of transcription start
Chr2:3240183-3243504	Csa2G033890	TATA-box	TATAAA	1361	6	1367	-	Helianthus annuus	core promoter element around -30 of transcription start
Chr2:3240183-3243504	Csa2G033890	TATA-box	TATAA	1362	5	1367	-	Arabidopsis thaliana	core promoter element around -30 of transcription start
Chr2:3240183-3243504	Csa2G033890	TATA-box	TATA	1363	4	1367	+	Arabidopsis thaliana	core promoter element around -30 of transcription start
Chr2:3240183-3243504	Csa2G033890	TATA-box	ATATAA	1400	6	1406	+	Brassica oleracea	core promoter element around -30 of transcription start
Chr2:3240183-3243504	Csa2G033890	TATA-box	TATA	1401	4	1405	+	Arabidopsis thaliana	core promoter element around -30 of transcription start
Chr2:3240183-3243504	Csa2G033890	TATA-box	TATAA	1410	5	1415	-	Arabidopsis thaliana	core promoter element around -30 of transcription start
Chr2:3240183-3243504	Csa2G033890	TATA-box	TATA	1411	4	1415	+	Arabidopsis thaliana	core promoter element around -30 of transcription start
Chr2:3240183-3243504	Csa2G033890	TATA-box	ATATAT	1441	6	1447	+	Brassica napus	core promoter element around -30 of transcription start
Chr2:3240183-3243504	Csa2G033890	TATA-box	TATA	1442	4	1446	+	Arabidopsis thaliana	core promoter element around -30 of transcription start
Chr2:3240183-3243504	Csa2G033890	TCT-motif	TCTTAC	1372	6	1378	+	Arabidopsis thaliana	part of a light responsive element
Chr2:3240183-3243504	Csa2G033890	TGACG-motif	TGACG	687	5	692	-	Hordeum vulgare	cis-acting regulatory element involved in the MeJA-responsiveness
Chr2:3240183-3243504	Csa2G033890	TGACG-motif	TGACG	747	5	752	+	Hordeum vulgare	cis-acting regulatory element involved in the MeJA-responsiveness
Chr2:3240183-3243504	Csa2G033890	WUN-motif	AAATTTCCT	603	9	612	-	Brassica oleracea	wound-responsive element
Chr2:3664383-3668964	Csa2G035540	Box 4	ATTAAT	224	6	230	+	Petroselinum crispum	part of a conserved DNA module involved in light responsiveness
Chr2:3664383-3668964	Csa2G035540	CAAT-box	CAAAT	909	5	914	-	Pisum sativum	common cis-acting element in promoter and enhancer regions
Chr2:3664383-3668964	Csa2G035540	CAAT-box	CCCAATTT	1142	8	1150	-	Arabidopsis thaliana	common cis-acting element in promoter and enhancer regions
Chr2:3664383-3668964	Csa2G035540	CAAT-box	CCAAT	1144	5	1149	-	Arabidopsis thaliana	common cis-acting element in promoter and enhancer regions
Chr2:3664383-3668964	Csa2G035540	GT1-motif	GGTTAA	1238	6	1244	-	Arabidopsis thaliana	light responsive element
Chr2:3664383-3668964	Csa2G035540	O2-site	GATGACATGG	153	9	162	-	Zea mays	cis-acting regulatory element involved in zein metabolism regulation
Chr2:3664383-3668964	Csa2G035540	O2-site	GTTGACGTGA	234	9	243	-	Zea mays	cis-acting regulatory element involved in zein metabolism regulation
Chr2:3664383-3668964	Csa2G035540	P-box	CCTTTTG	1091	7	1098	+	Oryza sativa	gibberellin-responsive element
Chr2:3664383-3668964	Csa2G035540	P-box	CCTTTTG	1177	7	1184	+	Oryza sativa	gibberellin-responsive element
Chr2:3664383-3668964	Csa2G035540	TATA-box	TATA	634	4	638	+	Arabidopsis thaliana	core promoter element around -30 of transcription start
Chr2:3664383-3668964	Csa2G035540	TATA-box	TATATA	791	6	797	+	Arabidopsis thaliana	core promoter element around -30 of transcription start
Chr2:3664383-3668964	Csa2G035540	TATA-box	TATA	793	4	797	+	Arabidopsis thaliana	core promoter element around -30 of transcription start
Chr2:3664383-3668964	Csa2G035540	TATA-box	TATATA	799	6	805	+	Arabidopsis thaliana	core promoter element around -30 of transcription start
Chr2:3664383-3668964	Csa2G035540	TATA-box	TATA	801	4	805	+	Arabidopsis thaliana	core promoter element around -30 of transcription start
Chr2:3664383-3668964	Csa2G035540	TATA-box	TATTTAAA	939	8	947	-	Arabidopsis thaliana	core promoter element around -30 of transcription start
Chr2:3664383-3668964	Csa2G035540	TATA-box	TATTTAAA	995	8	1003	+	Arabidopsis thaliana	core promoter element around -30 of transcription start
Chr2:3664383-3668964	Csa2G035540	TATA-box	ATTATA	1080	6	1086	+	Brassica napus	core promoter element around -30 of transcription start
Chr2:3664383-3668964	Csa2G035540	TATA-box	TATAA	1081	5	1086	-	Arabidopsis thaliana	core promoter element around -30 of transcription start
Chr2:3664383-3668964	Csa2G035540	TATA-box	TATA	1082	4	1086	+	Arabidopsis thaliana	core promoter element around -30 of transcription start
Chr2:3664383-3668964	Csa2G035540	TATA-box	ATTATA	1101	6	1107	+	Brassica napus	core promoter element around -30 of transcription start
Chr2:3664383-3668964	Csa2G035540	TATA-box	TATAA	1102	5	1107	-	Arabidopsis thaliana	core promoter element around -30 of transcription start
Chr2:3664383-3668964	Csa2G035540	TATA-box	TATA	1103	4	1107	+	Arabidopsis thaliana	core promoter element around -30 of transcription start
Chr2:3664383-3668964	Csa2G035540	TATA-box	ATTATA	1167	6	1173	+	Brassica napus	core promoter element around -30 of transcription start
Chr2:3664383-3668964	Csa2G035540	TATA-box	TATAA	1168	5	1173	-	Arabidopsis thaliana	core promoter element around -30 of transcription start
Chr2:3664383-3668964	Csa2G035540	TATA-box	TATA	1169	4	1173	+	Arabidopsis thaliana	core promoter element around -30 of transcription start
Chr2:3664383-3668964	Csa2G035540	TATA-box	TATAA	1188	5	1193	-	Arabidopsis thaliana	core promoter element around -30 of transcription start
Chr2:3664383-3668964	Csa2G035540	TATA-box	TATA	1189	4	1193	+	Arabidopsis thaliana	core promoter element around -30 of transcription start
Chr2:3664383-3668964	Csa2G035540	TATA-box	TATA	1268	4	1272	+	Arabidopsis thaliana	core promoter element around -30 of transcription start
Chr2:3664383-3668964	Csa2G035540	TATA-box	TATA	1278	4	1282	+	Arabidopsis thaliana	core promoter element around -30 of transcription start
Chr2:3664383-3668964	Csa2G035540	TATA-box	ATATAT	1289	6	1295	+	Brassica napus	core promoter element around -30 of transcription start
Chr2:3664383-3668964	Csa2G035540	TATA-box	TATATA	1290	6	1296	+	Arabidopsis thaliana	core promoter element around -30 of transcription start
Chr2:3664383-3668964	Csa2G035540	TATA-box	TATA	1292	4	1296	+	Arabidopsis thaliana	core promoter element around -30 of transcription start
Chr2:3664383-3668964	Csa2G035540	TATA-box	ATATAT	1305	6	1311	+	Brassica napus	core promoter element around -30 of transcription start
Chr2:3664383-3668964	Csa2G035540	TATA-box	TATATA	1306	6	1312	+	Arabidopsis thaliana	core promoter element around -30 of transcription start
Chr2:3664383-3668964	Csa2G035540	TATA-box	TATA	1308	4	1312	+	Arabidopsis thaliana	core promoter element around -30 of transcription start
Chr2:3664383-3668964	Csa2G035540	TATA-box	TATA	1328	4	1332	+	Arabidopsis thaliana	core promoter element around -30 of transcription start
Chr2:3664383-3668964	Csa2G035540	TATA-box	TATA	1338	4	1342	+	Arabidopsis thaliana	core promoter element around -30 of transcription start
Chr2:3664383-3668964	Csa2G035540	TATA-box	ATATAT	1349	6	1355	+	Brassica napus	core promoter element around -30 of transcription start
Chr2:3664383-3668964	Csa2G035540	TATA-box	TATATA	1350	6	1356	+	Arabidopsis thaliana	core promoter element around -30 of transcription start
Chr2:3664383-3668964	Csa2G035540	TATA-box	TATA	1352	4	1356	+	Arabidopsis thaliana	core promoter element around -30 of transcription start
Chr2:3664383-3668964	Csa2G035540	TATA-box	TATA	1362	4	1366	+	Arabidopsis thaliana	core promoter element around -30 of transcription start
Chr2:3664383-3668964	Csa2G035540	TATA-box	TATA	1368	4	1372	+	Arabidopsis thaliana	core promoter element around -30 of transcription start
Chr2:3664383-3668964	Csa2G035540	TATA-box	TATA	1388	4	1392	+	Arabidopsis thaliana	core promoter element around -30 of transcription start
Chr2:3664383-3668964	Csa2G035540	TATA-box	TATA	1398	4	1402	+	Arabidopsis thaliana	core promoter element around -30 of transcription start
Chr2:3664383-3668964	Csa2G035540	TATA-box	ATATAT	1409	6	1415	+	Brassica napus	core promoter element around -30 of transcription start
Chr2:3664383-3668964	Csa2G035540	TATA-box	TATATA	1410	6	1416	+	Arabidopsis thaliana	core promoter element around -30 of transcription start
Chr2:3664383-3668964	Csa2G035540	TATA-box	TATA	1412	4	1416	+	Arabidopsis thaliana	core promoter element around -30 of transcription start
Chr2:3664383-3668964	Csa2G035540	TATA-box	TATA	1422	4	1426	+	Arabidopsis thaliana	core promoter element around -30 of transcription start
Chr2:3664383-3668964	Csa2G035540	TATA-box	TATA	1428	4	1432	+	Arabidopsis thaliana	core promoter element around -30 of transcription start
Chr2:3664383-3668964	Csa2G035540	TATA-box	ATATAT	1467	6	1473	+	Brassica napus	core promoter element around -30 of transcription start
Chr2:3664383-3668964	Csa2G035540	TATA-box	TATATA	1468	6	1474	+	Arabidopsis thaliana	core promoter element around -30 of transcription start
Chr2:3664383-3668964	Csa2G035540	TATA-box	TATA	1470	4	1474	+	Arabidopsis thaliana	core promoter element around -30 of transcription start
Chr2:3664383-3668964	Csa2G035540	TATA-box	TATA	1480	4	1484	+	Arabidopsis thaliana	core promoter element around -30 of transcription start
Chr2:3664383-3668964	Csa2G035540	TATA-box	TATA	1486	4	1490	+	Arabidopsis thaliana	core promoter element around -30 of transcription start
Chr2:3664383-3668964	Csa2G035540	TCA-element	CCATCTTTTT	278	9	287	+	Nicotiana tabacum	cis-acting element involved in salicylic acid responsiveness
Chr2:3664383-3668964	Csa2G035540	TGA-element	AACGAC	693	6	699	-	Brassica oleracea	auxin-responsive element
Chr2:8647371-8662903	Csa2G139840	ABRE	ACGTG	1116	5	1121	+	Arabidopsis thaliana	cis-acting element involved in the abscisic acid responsiveness
Chr2:8647371-8662903	Csa2G139840	ABRE	ACGTG	1467	5	1472	-	Arabidopsis thaliana	cis-acting element involved in the abscisic acid responsiveness
Chr2:8647371-8662903	Csa2G139840	ARE	AAACCA	25	6	31	-	Zea mays	cis-acting regulatory element essential for the anaerobic induction
Chr2:8647371-8662903	Csa2G139840	ARE	AAACCA	562	6	568	+	Zea mays	cis-acting regulatory element essential for the anaerobic induction
Chr2:8647371-8662903	Csa2G139840	ATCT-motif	AATCTAATCC	30	9	39	-	Pisum sativum	part of a conserved DNA module involved in light responsiveness
Chr2:8647371-8662903	Csa2G139840	ATCT-motif	AATCTAATCC	137	9	146	+	Pisum sativum	part of a conserved DNA module involved in light responsiveness
Chr2:8647371-8662903	Csa2G139840	CAAT-box	CCAAT	140	5	145	+	Arabidopsis thaliana	common cis-acting element in promoter and enhancer regions
Chr2:8647371-8662903	Csa2G139840	CAAT-box	CAAAT	151	5	156	-	Pisum sativum	common cis-acting element in promoter and enhancer regions
Chr2:8647371-8662903	Csa2G139840	CAAT-box	CAAAT	184	5	189	-	Pisum sativum	common cis-acting element in promoter and enhancer regions
Chr2:8647371-8662903	Csa2G139840	CAAT-box	CCAAT	404	5	409	+	Arabidopsis thaliana	common cis-acting element in promoter and enhancer regions
Chr2:8647371-8662903	Csa2G139840	CAAT-box	CAAAT	503	5	508	-	Pisum sativum	common cis-acting element in promoter and enhancer regions
Chr2:8647371-8662903	Csa2G139840	CAAT-box	CCAAT	565	5	570	+	Arabidopsis thaliana	common cis-acting element in promoter and enhancer regions
Chr2:8647371-8662903	Csa2G139840	CAAT-box	CCAAT	680	5	685	+	Arabidopsis thaliana	common cis-acting element in promoter and enhancer regions
Chr2:8647371-8662903	Csa2G139840	CAAT-box	CAAAT	853	5	858	+	Pisum sativum	common cis-acting element in promoter and enhancer regions
Chr2:8647371-8662903	Csa2G139840	CAAT-box	CAAAT	871	5	876	+	Pisum sativum	common cis-acting element in promoter and enhancer regions
Chr2:8647371-8662903	Csa2G139840	CAAT-box	CAAAT	1368	5	1373	-	Pisum sativum	common cis-acting element in promoter and enhancer regions
Chr2:8647371-8662903	Csa2G139840	CAAT-box	CAAAT	1490	5	1495	+	Pisum sativum	common cis-acting element in promoter and enhancer regions
Chr2:8647371-8662903	Csa2G139840	CCAAT-box	CAACGG	918	6	924	+	Hordeum vulgare	MYBHv1 binding site
Chr2:8647371-8662903	Csa2G139840	CGTCA-motif	CGTCA	656	5	661	+	Hordeum vulgare	cis-acting regulatory element involved in the MeJA-responsiveness
Chr2:8647371-8662903	Csa2G139840	CGTCA-motif	CGTCA	1306	5	1311	-	Hordeum vulgare	cis-acting regulatory element involved in the MeJA-responsiveness
Chr2:8647371-8662903	Csa2G139840	Gap-box	CAAATGAA(A/G)A	1363	9.5	1372.5	-	Arabidopsis thaliana	part of a light responsive element
Chr2:8647371-8662903	Csa2G139840	G-Box	CACGTT	1115	6	1121	-	Pisum sativum	cis-acting regulatory element involved in light responsiveness
Chr2:8647371-8662903	Csa2G139840	G-Box	CACGTT	1467	6	1473	+	Pisum sativum	cis-acting regulatory element involved in light responsiveness
Chr2:8647371-8662903	Csa2G139840	GT1-motif	GGTTAA	1262	6	1268	-	Arabidopsis thaliana	light responsive element
Chr2:8647371-8662903	Csa2G139840	LTR	CCGAAA	104	6	110	+	Hordeum vulgare	cis-acting element involved in low-temperature responsiveness
Chr2:8647371-8662903	Csa2G139840	MBS	CAACTG	704	6	710	-	Arabidopsis thaliana	MYB binding site involved in drought-inducibility
Chr2:8647371-8662903	Csa2G139840	MRE	AACCTAA	746	7	753	-	Petroselinum crispum	MYB binding site involved in light responsiveness
Chr2:8647371-8662903	Csa2G139840	O2-site	GATGATGTGG	1477	9	1486	-	Zea mays	cis-acting regulatory element involved in zein metabolism regulation
Chr2:8647371-8662903	Csa2G139840	P-box	CCTTTTG	458	7	465	+	Oryza sativa	gibberellin-responsive element
Chr2:8647371-8662903	Csa2G139840	TATA-box	TATA	1104	4	1108	+	Arabidopsis thaliana	core promoter element around -30 of transcription start
Chr2:8647371-8662903	Csa2G139840	TATA-box	ATATAA	1169	6	1175	+	Brassica oleracea	core promoter element around -30 of transcription start
Chr2:8647371-8662903	Csa2G139840	TATA-box	TATA	1170	4	1174	+	Arabidopsis thaliana	core promoter element around -30 of transcription start
Chr2:8647371-8662903	Csa2G139840	TATA-box	TACAAAA	1218	7	1225	+	Oryza sativa	core promoter element around -30 of transcription start
Chr2:8647371-8662903	Csa2G139840	TATA-box	TATA	1232	4	1236	+	Arabidopsis thaliana	core promoter element around -30 of transcription start
Chr2:8647371-8662903	Csa2G139840	TATA-box	TATAAGAA	1378	8	1386	-	Zea mays	core promoter element around -30 of transcription start
Chr2:8647371-8662903	Csa2G139840	TATA-box	TATATAA	1381	7	1388	-	Arabidopsis thaliana	core promoter element around -30 of transcription start
Chr2:8647371-8662903	Csa2G139840	TATA-box	TATATA	1382	6	1388	+	Arabidopsis thaliana	core promoter element around -30 of transcription start
Chr2:8647371-8662903	Csa2G139840	TATA-box	ATATAA	1383	6	1389	+	Brassica oleracea	core promoter element around -30 of transcription start
Chr2:8647371-8662903	Csa2G139840	TATA-box	TATA	1384	4	1388	+	Arabidopsis thaliana	core promoter element around -30 of transcription start
Chr2:8647371-8662903	Csa2G139840	TATA-box	TATACA	1433	6	1439	-	Helianthus annuus	core promoter element around -30 of transcription start
Chr2:8647371-8662903	Csa2G139840	TATA-box	TATA	1435	4	1439	+	Arabidopsis thaliana	core promoter element around -30 of transcription start
Chr2:8647371-8662903	Csa2G139840	TATC-box	TATCCCA	1000	7	1007	-	Oryza sativa	cis-acting element involved in gibberellin-responsiveness
Chr2:8647371-8662903	Csa2G139840	TCCC-motif	TCTCCCT	1418	7	1425	+	Spinacia oleracea	part of a light responsive element
Chr2:8647371-8662903	Csa2G139840	TGACG-motif	TGACG	656	5	661	-	Hordeum vulgare	cis-acting regulatory element involved in the MeJA-responsiveness
Chr2:8647371-8662903	Csa2G139840	TGACG-motif	TGACG	1306	5	1311	+	Hordeum vulgare	cis-acting regulatory element involved in the MeJA-responsiveness
Chr2:9914046-9914601	Csa2G174080	A-box	CCGTCC	485	6	491	-	Petroselinum crispum	cis-acting regulatory element
Chr2:9914046-9914601	Csa2G174080	ABRE	ACGTG	389	5	394	+	Arabidopsis thaliana	cis-acting element involved in the abscisic acid responsiveness
Chr2:9914046-9914601	Csa2G174080	CAAT-box	CCAAT	69	5	74	+	Arabidopsis thaliana	common cis-acting element in promoter and enhancer regions
Chr2:9914046-9914601	Csa2G174080	CAAT-box	CAAAT	127	5	132	+	Pisum sativum	common cis-acting element in promoter and enhancer regions
Chr2:9914046-9914601	Csa2G174080	CAAT-box	CAAAT	215	5	220	-	Pisum sativum	common cis-acting element in promoter and enhancer regions
Chr2:9914046-9914601	Csa2G174080	CAAT-box	CCAAT	251	5	256	+	Arabidopsis thaliana	common cis-acting element in promoter and enhancer regions
Chr2:9914046-9914601	Csa2G174080	CAAT-box	CCAAT	476	5	481	-	Arabidopsis thaliana	common cis-acting element in promoter and enhancer regions
Chr2:9914046-9914601	Csa2G174080	CAT-box	GCCACT	176	6	182	+	Arabidopsis thaliana	cis-acting regulatory element related to meristem expression
Chr2:9914046-9914601	Csa2G174080	CGTCA-motif	CGTCA	12	5	17	-	Hordeum vulgare	cis-acting regulatory element involved in the MeJA-responsiveness
Chr2:9914046-9914601	Csa2G174080	G-box	CACGTC	388	6	394	-	Zea mays	cis-acting regulatory element involved in light responsiveness
Chr2:9914046-9914601	Csa2G174080	GC-motif	CCCCCG	157	6	163	-	Zea mays	enhancer-like element involved in anoxic specific inducibility
Chr2:9914046-9914601	Csa2G174080	GC-motif	CCCCCG	507	6	513	-	Zea mays	enhancer-like element involved in anoxic specific inducibility
Chr2:9914046-9914601	Csa2G174080	GT1-motif	GGTTAAT	405	7	412	+	Avena sativa	light responsive element
Chr2:9914046-9914601	Csa2G174080	LTR	CCGAAA	52	6	58	-	Hordeum vulgare	cis-acting element involved in low-temperature responsiveness
Chr2:9914046-9914601	Csa2G174080	MBS	CAACTG	8	6	14	-	Arabidopsis thaliana	MYB binding site involved in drought-inducibility
Chr2:9914046-9914601	Csa2G174080	Sp1	GGGCGG	237	6	243	-	Oryza sativa	light responsive element
Chr2:9914046-9914601	Csa2G174080	TATA-box	taTATAAAtc	75	9	84	-	Arabidopsis thaliana	core promoter element around -30 of transcription start
Chr2:9914046-9914601	Csa2G174080	TATA-box	TACATAAA	77	8	85	-	Oryza sativa	core promoter element around -30 of transcription start
Chr2:9914046-9914601	Csa2G174080	TGACG-motif	TGACG	12	5	17	+	Hordeum vulgare	cis-acting regulatory element involved in the MeJA-responsiveness
Chr2:9914046-9914601	Csa2G174080	TGA-element	AACGAC	339	6	345	-	Brassica oleracea	auxin-responsive element
Chr2:10260864-10261403	Csa2G190770	ABRE	ACGTG	363	5	368	-	Arabidopsis thaliana	cis-acting element involved in the abscisic acid responsiveness
Chr2:10260864-10261403	Csa2G190770	AuxRR-core	GGTCCAT	219	7	226	-	Nicotiana tabacum	cis-acting regulatory element involved in auxin responsiveness
Chr2:10260864-10261403	Csa2G190770	CAAT-box	CAAAT	31	5	36	+	Pisum sativum	common cis-acting element in promoter and enhancer regions
Chr2:10260864-10261403	Csa2G190770	CAAT-box	CCAAT	83	5	88	+	Arabidopsis thaliana	common cis-acting element in promoter and enhancer regions
Chr2:10260864-10261403	Csa2G190770	CAAT-box	CAAAT	97	5	102	+	Pisum sativum	common cis-acting element in promoter and enhancer regions
Chr2:10260864-10261403	Csa2G190770	CAAT-box	CCAAT	224	5	229	+	Arabidopsis thaliana	common cis-acting element in promoter and enhancer regions
Chr2:10260864-10261403	Csa2G190770	CAAT-box	CAAAT	230	5	235	-	Pisum sativum	common cis-acting element in promoter and enhancer regions
Chr2:10260864-10261403	Csa2G190770	CAAT-box	CAAAT	301	5	306	-	Pisum sativum	common cis-acting element in promoter and enhancer regions
Chr2:10260864-10261403	Csa2G190770	CCAAT-box	CAACGG	71	6	77	-	Hordeum vulgare	MYBHv1 binding site
Chr2:10260864-10261403	Csa2G190770	chs-CMA2a	TCACTTGA	165	8	173	+	Petroselinum crispum	part of a light responsive element
Chr2:10260864-10261403	Csa2G190770	chs-CMA2a	TCACTTGA	488	8	496	+	Petroselinum crispum	part of a light responsive element
Chr2:10260864-10261403	Csa2G190770	G-Box	CACGTT	363	6	369	+	Pisum sativum	cis-acting regulatory element involved in light responsiveness
Chr2:10267436-10267978	Csa2G190780	AE-box	AGAAACTT	161	8	169	+	Arabidopsis thaliana	part of a module for light response
Chr2:10267436-10267978	Csa2G190780	CAAT-box	CAAAT	22	5	27	+	Pisum sativum	common cis-acting element in promoter and enhancer regions
Chr2:10267436-10267978	Csa2G190780	CAAT-box	CAAAT	34	5	39	-	Pisum sativum	common cis-acting element in promoter and enhancer regions
Chr2:10267436-10267978	Csa2G190780	CAT-box	GCCACT	217	6	223	-	Arabidopsis thaliana	cis-acting regulatory element related to meristem expression
Chr2:10267436-10267978	Csa2G190780	CCAAT-box	CAACGG	229	6	235	+	Hordeum vulgare	MYBHv1 binding site
Chr2:10267436-10267978	Csa2G190780	P-box	CCTTTTG	313	7	320	+	Oryza sativa	gibberellin-responsive element
Chr2:10267436-10267978	Csa2G190780	TATA-box	TATACA	331	6	337	-	Helianthus annuus	core promoter element around -30 of transcription start
Chr2:10267436-10267978	Csa2G190780	TATA-box	TATA	333	4	337	-	Arabidopsis thaliana	core promoter element around -30 of transcription start
Chr2:10267436-10267978	Csa2G190780	TATA-box	TATAA	471	5	476	-	Arabidopsis thaliana	core promoter element around -30 of transcription start
Chr2:10267436-10267978	Csa2G190780	TATA-box	TATA	472	4	476	-	Arabidopsis thaliana	core promoter element around -30 of transcription start
Chr2:13769993-13774793	Csa2G292740	ABRE	ACGTG	1064	5	1069	+	Arabidopsis thaliana	cis-acting element involved in the abscisic acid responsiveness
Chr2:13769993-13774793	Csa2G292740	ABRE	ACGTG	1153	5	1158	+	Arabidopsis thaliana	cis-acting element involved in the abscisic acid responsiveness
Chr2:13769993-13774793	Csa2G292740	ARE	AAACCA	1474	6	1480	+	Zea mays	cis-acting regulatory element essential for the anaerobic induction
Chr2:13769993-13774793	Csa2G292740	AT-rich element	ATAGAAATCAA	1199	10	1209	+	Glycine max	binding site of AT-rich DNA binding protein (ATBP-1)
Chr2:13769993-13774793	Csa2G292740	Box 4	ATTAAT	267	6	273	+	Petroselinum crispum	part of a conserved DNA module involved in light responsiveness
Chr2:13769993-13774793	Csa2G292740	Box 4	ATTAAT	482	6	488	+	Petroselinum crispum	part of a conserved DNA module involved in light responsiveness
Chr2:13769993-13774793	Csa2G292740	CAAT-box	CAAAT	96	5	101	-	Pisum sativum	common cis-acting element in promoter and enhancer regions
Chr2:13769993-13774793	Csa2G292740	CAAT-box	CCAAT	103	5	108	-	Arabidopsis thaliana	common cis-acting element in promoter and enhancer regions
Chr2:13769993-13774793	Csa2G292740	CAAT-box	CCAAT	131	5	136	+	Arabidopsis thaliana	common cis-acting element in promoter and enhancer regions
Chr2:13769993-13774793	Csa2G292740	CAAT-box	CCAAT	379	5	384	+	Arabidopsis thaliana	common cis-acting element in promoter and enhancer regions
Chr2:13769993-13774793	Csa2G292740	CAAT-box	CAAAT	394	5	399	-	Pisum sativum	common cis-acting element in promoter and enhancer regions
Chr2:13769993-13774793	Csa2G292740	CAAT-box	CAAAT	470	5	475	-	Pisum sativum	common cis-acting element in promoter and enhancer regions
Chr2:13769993-13774793	Csa2G292740	CAAT-box	CCAAT	507	5	512	+	Arabidopsis thaliana	common cis-acting element in promoter and enhancer regions
Chr2:13769993-13774793	Csa2G292740	CAAT-box	CAAAT	522	5	527	-	Pisum sativum	common cis-acting element in promoter and enhancer regions
Chr2:13769993-13774793	Csa2G292740	CAAT-box	CAAAT	583	5	588	-	Pisum sativum	common cis-acting element in promoter and enhancer regions
Chr2:13769993-13774793	Csa2G292740	CAAT-box	CCAAT	699	5	704	+	Arabidopsis thaliana	common cis-acting element in promoter and enhancer regions
Chr2:13769993-13774793	Csa2G292740	CAAT-box	CCAAT	837	5	842	+	Arabidopsis thaliana	common cis-acting element in promoter and enhancer regions
Chr2:13769993-13774793	Csa2G292740	CAAT-box	TGCCAAC	841	7	848	+	Petunia hybrida	common cis-acting element in promoter and enhancer regions
Chr2:13769993-13774793	Csa2G292740	CAAT-box	TGCAAATCT	920	9	929	+	Brassica juncea	common cis-acting element in promoter and enhancer regions
Chr2:13769993-13774793	Csa2G292740	CAAT-box	CAAAT	922	5	927	+	Pisum sativum	common cis-acting element in promoter and enhancer regions
Chr2:13769993-13774793	Csa2G292740	CAAT-box	CAAAT	945	5	950	+	Pisum sativum	common cis-acting element in promoter and enhancer regions
Chr2:13769993-13774793	Csa2G292740	CAAT-box	TGCAAATCT	1226	9	1235	+	Brassica juncea	common cis-acting element in promoter and enhancer regions
Chr2:13769993-13774793	Csa2G292740	CAAT-box	CAAAT	1228	5	1233	+	Pisum sativum	common cis-acting element in promoter and enhancer regions
Chr2:13769993-13774793	Csa2G292740	CAAT-box	CCAAT	1276	5	1281	+	Arabidopsis thaliana	common cis-acting element in promoter and enhancer regions
Chr2:13769993-13774793	Csa2G292740	CAAT-box	CCAAT	1395	5	1400	+	Arabidopsis thaliana	common cis-acting element in promoter and enhancer regions
Chr2:13769993-13774793	Csa2G292740	CAAT-box	CAAAT	1445	5	1450	+	Pisum sativum	common cis-acting element in promoter and enhancer regions
Chr2:13769993-13774793	Csa2G292740	CAAT-box	CCAAT	1454	5	1459	-	Arabidopsis thaliana	common cis-acting element in promoter and enhancer regions
Chr2:13769993-13774793	Csa2G292740	CAAT-box	CAAAT	1461	5	1466	+	Pisum sativum	common cis-acting element in promoter and enhancer regions
Chr2:13769993-13774793	Csa2G292740	CAAT-box	CAAAT	1478	5	1483	+	Pisum sativum	common cis-acting element in promoter and enhancer regions
Chr2:13769993-13774793	Csa2G292740	CAT-box	GCCACT	155	6	161	+	Arabidopsis thaliana	cis-acting regulatory element related to meristem expression
Chr2:13769993-13774793	Csa2G292740	chs-CMA2a	TCACTTGA	414	8	422	+	Petroselinum crispum	part of a light responsive element
Chr2:13769993-13774793	Csa2G292740	GARE-motif	TCTGTTG	680	7	687	-	Brassica oleracea	gibberellin-responsive element
Chr2:13769993-13774793	Csa2G292740	GATA-motif	AAGATAAGATT	725	10	735	+	Arabidopsis thaliana	part of a light responsive element
Chr2:13769993-13774793	Csa2G292740	G-Box	CACGTT	1063	6	1069	-	Pisum sativum	cis-acting regulatory element involved in light responsiveness
Chr2:13769993-13774793	Csa2G292740	G-box	TACGTG	1152	6	1158	+	Arabidopsis thaliana	cis-acting regulatory element involved in light responsiveness
Chr2:13769993-13774793	Csa2G292740	I-box	AGATAAGG	4	8	12	+	Triticum aestivum	part of a light responsive element
Chr2:13769993-13774793	Csa2G292740	I-box	TGATAATGT	277	9	286	-	Solanum tuberosum	part of a light responsive element
Chr2:13769993-13774793	Csa2G292740	LTR	CCGAAA	783	6	789	-	Hordeum vulgare	cis-acting element involved in low-temperature responsiveness
Chr2:13769993-13774793	Csa2G292740	MSA-like	(T/C)C(T/C)AACGG(T/C)(T/C)A	900	8.5	908.5	+	Catharanthus roseus	cis-acting element involved in cell cycle regulation
Chr2:13769993-13774793	Csa2G292740	TATA-box	TATATA	86	6	92	+	Arabidopsis thaliana	core promoter element around -30 of transcription start
Chr2:13769993-13774793	Csa2G292740	TATA-box	TATA	88	4	92	+	Arabidopsis thaliana	core promoter element around -30 of transcription start
Chr2:13769993-13774793	Csa2G292740	TATA-box	TATAA	325	5	330	-	Arabidopsis thaliana	core promoter element around -30 of transcription start
Chr2:13769993-13774793	Csa2G292740	TATA-box	TATA	326	4	330	+	Arabidopsis thaliana	core promoter element around -30 of transcription start
Chr2:13769993-13774793	Csa2G292740	TATA-box	TATACA	464	6	470	-	Helianthus annuus	core promoter element around -30 of transcription start
Chr2:13769993-13774793	Csa2G292740	TATA-box	TATA	466	4	470	+	Arabidopsis thaliana	core promoter element around -30 of transcription start
Chr2:13769993-13774793	Csa2G292740	TATA-box	TATACA	516	6	522	-	Helianthus annuus	core promoter element around -30 of transcription start
Chr2:13769993-13774793	Csa2G292740	TATA-box	TATA	518	4	522	+	Arabidopsis thaliana	core promoter element around -30 of transcription start
Chr2:13769993-13774793	Csa2G292740	TATA-box	TAAAGATT	569	8	577	-	Arabidopsis thaliana	core promoter element around -30 of transcription start
Chr2:13769993-13774793	Csa2G292740	TATA-box	TACATAAA	805	8	813	+	Oryza sativa	core promoter element around -30 of transcription start
Chr2:13769993-13774793	Csa2G292740	TATA-box	TATACA	821	6	827	-	Helianthus annuus	core promoter element around -30 of transcription start
Chr2:13769993-13774793	Csa2G292740	TATA-box	TATA	823	4	827	+	Arabidopsis thaliana	core promoter element around -30 of transcription start
Chr2:13769993-13774793	Csa2G292740	TATA-box	ATATAA	871	6	877	+	Brassica oleracea	core promoter element around -30 of transcription start
Chr2:13769993-13774793	Csa2G292740	TATA-box	TATA	872	4	876	+	Arabidopsis thaliana	core promoter element around -30 of transcription start
Chr2:13769993-13774793	Csa2G292740	TATA-box	TATA	1017	4	1021	+	Arabidopsis thaliana	core promoter element around -30 of transcription start
Chr2:13769993-13774793	Csa2G292740	TATA-box	TATA	1024	4	1028	+	Arabidopsis thaliana	core promoter element around -30 of transcription start
Chr2:13769993-13774793	Csa2G292740	TATA-box	ATATAA	1209	6	1215	+	Brassica oleracea	core promoter element around -30 of transcription start
Chr2:13769993-13774793	Csa2G292740	TATA-box	TATA	1210	4	1214	+	Arabidopsis thaliana	core promoter element around -30 of transcription start
Chr2:13769993-13774793	Csa2G292740	TATA-box	TATA	1373	4	1377	+	Arabidopsis thaliana	core promoter element around -30 of transcription start
Chr2:13769993-13774793	Csa2G292740	TATA-box	ATATAT	1436	6	1442	+	Brassica napus	core promoter element around -30 of transcription start
Chr2:13769993-13774793	Csa2G292740	TATA-box	TATATA	1437	6	1443	+	Arabidopsis thaliana	core promoter element around -30 of transcription start
Chr2:13769993-13774793	Csa2G292740	TATA-box	TATA	1439	4	1443	+	Arabidopsis thaliana	core promoter element around -30 of transcription start
Chr2:13769993-13774793	Csa2G292740	TATA-box	ATATAA	1469	6	1475	+	Brassica oleracea	core promoter element around -30 of transcription start
Chr2:13769993-13774793	Csa2G292740	TATA-box	TATA	1470	4	1474	+	Arabidopsis thaliana	core promoter element around -30 of transcription start
Chr2:13769993-13774793	Csa2G292740	TATA-box	TATA	1487	4	1491	+	Arabidopsis thaliana	core promoter element around -30 of transcription start
Chr2:13769993-13774793	Csa2G292740	TATC-box	TATCCCA	234	7	241	+	Oryza sativa	cis-acting element involved in gibberellin-responsiveness
Chr2:13769993-13774793	Csa2G292740	TCCC-motif	TCTCCCT	662	7	669	+	Spinacia oleracea	part of a light responsive element
Chr2:13769993-13774793	Csa2G292740	TCT-motif	TCTTAC	1188	6	1194	-	Arabidopsis thaliana	part of a light responsive element
Chr2:13769993-13774793	Csa2G292740	TGA-element	AACGAC	65	6	71	+	Brassica oleracea	auxin-responsive element
Chr2:13769993-13774793	Csa2G292740	TGA-element	AACGAC	1385	6	1391	+	Brassica oleracea	auxin-responsive element
Chr2:14980640-14982475	Csa2G326490	ABRE	ACGTG	487	5	492	-	Arabidopsis thaliana	cis-acting element involved in the abscisic acid responsiveness
Chr2:14980640-14982475	Csa2G326490	AE-box	AGAAACTT	438	8	446	-	Arabidopsis thaliana	part of a module for light response
Chr2:14980640-14982475	Csa2G326490	AT1-motif	AATTATTTTTTATT	675	13	688	+	Solanum tuberosum	part of a light responsive module
Chr2:14980640-14982475	Csa2G326490	AT-rich element	ATAGAAATCAA	1143	10	1153	-	Glycine max	binding site of AT-rich DNA binding protein (ATBP-1)
Chr2:14980640-14982475	Csa2G326490	Box 4	ATTAAT	398	6	404	+	Petroselinum crispum	part of a conserved DNA module involved in light responsiveness
Chr2:14980640-14982475	Csa2G326490	Box 4	ATTAAT	432	6	438	+	Petroselinum crispum	part of a conserved DNA module involved in light responsiveness
Chr2:14980640-14982475	Csa2G326490	Box 4	ATTAAT	769	6	775	+	Petroselinum crispum	part of a conserved DNA module involved in light responsiveness
Chr2:14980640-14982475	Csa2G326490	Box 4	ATTAAT	1023	6	1029	-	Petroselinum crispum	part of a conserved DNA module involved in light responsiveness
Chr2:14980640-14982475	Csa2G326490	CAAT-box	CAAAT	26	5	31	-	Pisum sativum	common cis-acting element in promoter and enhancer regions
Chr2:14980640-14982475	Csa2G326490	CAAT-box	CCAAT	68	5	73	-	Arabidopsis thaliana	common cis-acting element in promoter and enhancer regions
Chr2:14980640-14982475	Csa2G326490	CAAT-box	CAAAT	110	5	115	+	Pisum sativum	common cis-acting element in promoter and enhancer regions
Chr2:14980640-14982475	Csa2G326490	CAAT-box	CCAAT	127	5	132	-	Arabidopsis thaliana	common cis-acting element in promoter and enhancer regions
Chr2:14980640-14982475	Csa2G326490	CAAT-box	CCAAT	181	5	186	-	Arabidopsis thaliana	common cis-acting element in promoter and enhancer regions
Chr2:14980640-14982475	Csa2G326490	CAAT-box	CCAAT	285	5	290	-	Arabidopsis thaliana	common cis-acting element in promoter and enhancer regions
Chr2:14980640-14982475	Csa2G326490	CAAT-box	CAAAT	357	5	362	+	Pisum sativum	common cis-acting element in promoter and enhancer regions
Chr2:14980640-14982475	Csa2G326490	CAAT-box	CAAAT	384	5	389	+	Pisum sativum	common cis-acting element in promoter and enhancer regions
Chr2:14980640-14982475	Csa2G326490	CAAT-box	CCAAT	634	5	639	-	Arabidopsis thaliana	common cis-acting element in promoter and enhancer regions
Chr2:14980640-14982475	Csa2G326490	CAAT-box	CAAAT	755	5	760	+	Pisum sativum	common cis-acting element in promoter and enhancer regions
Chr2:14980640-14982475	Csa2G326490	CAAT-box	CAAAT	909	5	914	-	Pisum sativum	common cis-acting element in promoter and enhancer regions
Chr2:14980640-14982475	Csa2G326490	CAAT-box	CAAAT	923	5	928	+	Pisum sativum	common cis-acting element in promoter and enhancer regions
Chr2:14980640-14982475	Csa2G326490	CAAT-box	CAAAT	980	5	985	-	Pisum sativum	common cis-acting element in promoter and enhancer regions
Chr2:14980640-14982475	Csa2G326490	CAAT-box	CCAAT	1121	5	1126	+	Arabidopsis thaliana	common cis-acting element in promoter and enhancer regions
Chr2:14980640-14982475	Csa2G326490	CAAT-box	CAAAT	1126	5	1131	-	Pisum sativum	common cis-acting element in promoter and enhancer regions
Chr2:14980640-14982475	Csa2G326490	CAAT-box	CAAAT	1171	5	1176	+	Pisum sativum	common cis-acting element in promoter and enhancer regions
Chr2:14980640-14982475	Csa2G326490	CAAT-box	CAAAT	1174	5	1179	-	Pisum sativum	common cis-acting element in promoter and enhancer regions
Chr2:14980640-14982475	Csa2G326490	CAAT-box	CAAAT	1184	5	1189	-	Pisum sativum	common cis-acting element in promoter and enhancer regions
Chr2:14980640-14982475	Csa2G326490	CGTCA-motif	CGTCA	1080	5	1085	-	Hordeum vulgare	cis-acting regulatory element involved in the MeJA-responsiveness
Chr2:14980640-14982475	Csa2G326490	GATA-motif	AAGGATAAGG	228	9	237	-	Solanum tuberosum	part of a light responsive element
Chr2:14980640-14982475	Csa2G326490	G-box	TACGTG	487	6	493	-	Arabidopsis thaliana	cis-acting regulatory element involved in light responsiveness
Chr2:14980640-14982475	Csa2G326490	TATA-box	ATATAT	372	6	378	+	Brassica napus	core promoter element around -30 of transcription start
Chr2:14980640-14982475	Csa2G326490	TATA-box	TATA	373	4	377	+	Arabidopsis thaliana	core promoter element around -30 of transcription start
Chr2:14980640-14982475	Csa2G326490	TATA-box	TACAAAA	460	7	467	+	Oryza sativa	core promoter element around -30 of transcription start
Chr2:14980640-14982475	Csa2G326490	TATA-box	ATTATA	502	6	508	+	Brassica napus	core promoter element around -30 of transcription start
Chr2:14980640-14982475	Csa2G326490	TATA-box	TATAA	503	5	508	-	Arabidopsis thaliana	core promoter element around -30 of transcription start
Chr2:14980640-14982475	Csa2G326490	TATA-box	TATA	504	4	508	+	Arabidopsis thaliana	core promoter element around -30 of transcription start
Chr2:14980640-14982475	Csa2G326490	TATA-box	ATATAA	531	6	537	+	Brassica oleracea	core promoter element around -30 of transcription start
Chr2:14980640-14982475	Csa2G326490	TATA-box	TATA	532	4	536	+	Arabidopsis thaliana	core promoter element around -30 of transcription start
Chr2:14980640-14982475	Csa2G326490	TATA-box	TATA	568	4	572	+	Arabidopsis thaliana	core promoter element around -30 of transcription start
Chr2:14980640-14982475	Csa2G326490	TATA-box	TATAAA	622	6	628	-	Helianthus annuus	core promoter element around -30 of transcription start
Chr2:14980640-14982475	Csa2G326490	TATA-box	TATAA	623	5	628	-	Arabidopsis thaliana	core promoter element around -30 of transcription start
Chr2:14980640-14982475	Csa2G326490	TATA-box	TATA	624	4	628	+	Arabidopsis thaliana	core promoter element around -30 of transcription start
Chr2:14980640-14982475	Csa2G326490	TATA-box	TATA	639	4	643	+	Arabidopsis thaliana	core promoter element around -30 of transcription start
Chr2:14980640-14982475	Csa2G326490	TATA-box	TATAAAA	680	7	687	-	Pisum sativum	core promoter element around -30 of transcription start
Chr2:14980640-14982475	Csa2G326490	TATA-box	TATAAA	681	6	687	-	Helianthus annuus	core promoter element around -30 of transcription start
Chr2:14980640-14982475	Csa2G326490	TATA-box	TATAA	682	5	687	-	Arabidopsis thaliana	core promoter element around -30 of transcription start
Chr2:14980640-14982475	Csa2G326490	TATA-box	TATA	683	4	687	+	Arabidopsis thaliana	core promoter element around -30 of transcription start
Chr2:14980640-14982475	Csa2G326490	TATA-box	TATA	697	4	701	+	Arabidopsis thaliana	core promoter element around -30 of transcription start
Chr2:14980640-14982475	Csa2G326490	TATA-box	ATATAT	740	6	746	+	Brassica napus	core promoter element around -30 of transcription start
Chr2:14980640-14982475	Csa2G326490	TATA-box	TATA	741	4	745	+	Arabidopsis thaliana	core promoter element around -30 of transcription start
Chr2:14980640-14982475	Csa2G326490	TATA-box	ATATAT	765	6	771	+	Brassica napus	core promoter element around -30 of transcription start
Chr2:14980640-14982475	Csa2G326490	TATA-box	TATA	766	4	770	+	Arabidopsis thaliana	core promoter element around -30 of transcription start
Chr2:14980640-14982475	Csa2G326490	TATA-box	ATTATA	885	6	891	+	Brassica napus	core promoter element around -30 of transcription start
Chr2:14980640-14982475	Csa2G326490	TATA-box	TATAA	886	5	891	-	Arabidopsis thaliana	core promoter element around -30 of transcription start
Chr2:14980640-14982475	Csa2G326490	TATA-box	TATA	887	4	891	+	Arabidopsis thaliana	core promoter element around -30 of transcription start
Chr2:14980640-14982475	Csa2G326490	TATA-box	TATAAAA	930	7	937	-	Pisum sativum	core promoter element around -30 of transcription start
Chr2:14980640-14982475	Csa2G326490	TATA-box	TATAAA	931	6	937	-	Helianthus annuus	core promoter element around -30 of transcription start
Chr2:14980640-14982475	Csa2G326490	TATA-box	TATAA	932	5	937	-	Arabidopsis thaliana	core promoter element around -30 of transcription start
Chr2:14980640-14982475	Csa2G326490	TATA-box	TATA	933	4	937	-	Arabidopsis thaliana	core promoter element around -30 of transcription start
Chr2:14980640-14982475	Csa2G326490	TATA-box	TATAAA	964	6	970	-	Helianthus annuus	core promoter element around -30 of transcription start
Chr2:14980640-14982475	Csa2G326490	TATA-box	TATAA	965	5	970	-	Arabidopsis thaliana	core promoter element around -30 of transcription start
Chr2:14980640-14982475	Csa2G326490	TATA-box	TATA	966	4	970	-	Arabidopsis thaliana	core promoter element around -30 of transcription start
Chr2:14980640-14982475	Csa2G326490	TATA-box	TATAAA	975	6	981	-	Helianthus annuus	core promoter element around -30 of transcription start
Chr2:14980640-14982475	Csa2G326490	TATA-box	TATAA	976	5	981	-	Arabidopsis thaliana	core promoter element around -30 of transcription start
Chr2:14980640-14982475	Csa2G326490	TATA-box	TATA	977	4	981	-	Arabidopsis thaliana	core promoter element around -30 of transcription start
Chr2:14980640-14982475	Csa2G326490	TATA-box	TATATAA	985	7	992	-	Arabidopsis thaliana	core promoter element around -30 of transcription start
Chr2:14980640-14982475	Csa2G326490	TATA-box	TATATA	986	6	992	-	Arabidopsis thaliana	core promoter element around -30 of transcription start
Chr2:14980640-14982475	Csa2G326490	TATA-box	ATATAT	987	6	993	-	Brassica napus	core promoter element around -30 of transcription start
Chr2:14980640-14982475	Csa2G326490	TATA-box	TATATA	988	6	994	-	Arabidopsis thaliana	core promoter element around -30 of transcription start
Chr2:14980640-14982475	Csa2G326490	TATA-box	ATATAT	989	6	995	-	Brassica napus	core promoter element around -30 of transcription start
Chr2:14980640-14982475	Csa2G326490	TATA-box	TATATA	990	6	996	-	Arabidopsis thaliana	core promoter element around -30 of transcription start
Chr2:14980640-14982475	Csa2G326490	TATA-box	ATATAA	991	6	997	+	Brassica oleracea	core promoter element around -30 of transcription start
Chr2:14980640-14982475	Csa2G326490	TATA-box	TATA	992	4	996	-	Arabidopsis thaliana	core promoter element around -30 of transcription start
Chr2:14980640-14982475	Csa2G326490	TATA-box	TATAA	1004	5	1009	-	Arabidopsis thaliana	core promoter element around -30 of transcription start
Chr2:14980640-14982475	Csa2G326490	TATA-box	TATA	1005	4	1009	-	Arabidopsis thaliana	core promoter element around -30 of transcription start
Chr2:14980640-14982475	Csa2G326490	TATA-box	TATAA	1180	5	1185	-	Arabidopsis thaliana	core promoter element around -30 of transcription start
Chr2:14980640-14982475	Csa2G326490	TATA-box	TATA	1181	4	1185	-	Arabidopsis thaliana	core promoter element around -30 of transcription start
Chr2:14980640-14982475	Csa2G326490	TATA-box	TATACA	1210	6	1216	-	Helianthus annuus	core promoter element around -30 of transcription start
Chr2:14980640-14982475	Csa2G326490	TATA-box	TATA	1212	4	1216	-	Arabidopsis thaliana	core promoter element around -30 of transcription start
Chr2:14980640-14982475	Csa2G326490	TATA-box	TATAA	1218	5	1223	-	Arabidopsis thaliana	core promoter element around -30 of transcription start
Chr2:14980640-14982475	Csa2G326490	TATA-box	TATA	1219	4	1223	-	Arabidopsis thaliana	core promoter element around -30 of transcription start
Chr2:14980640-14982475	Csa2G326490	TATA-box	ATATAA	1285	6	1291	+	Brassica oleracea	core promoter element around -30 of transcription start
Chr2:14980640-14982475	Csa2G326490	TATA-box	TATA	1286	4	1290	-	Arabidopsis thaliana	core promoter element around -30 of transcription start
Chr2:14980640-14982475	Csa2G326490	TATA-box	TATTTAAA	1298	8	1306	-	Arabidopsis thaliana	core promoter element around -30 of transcription start
Chr2:14980640-14982475	Csa2G326490	TATA-box	TATATTTATATTT	1301	12	1313	-	Avena sativa	core promoter element around -30 of transcription start
Chr2:14980640-14982475	Csa2G326490	TATA-box	ATATAT	1303	6	1309	-	Brassica napus	core promoter element around -30 of transcription start
Chr2:14980640-14982475	Csa2G326490	TATA-box	TATATA	1304	6	1310	-	Arabidopsis thaliana	core promoter element around -30 of transcription start
Chr2:14980640-14982475	Csa2G326490	TATA-box	ATATAT	1305	6	1311	-	Brassica napus	core promoter element around -30 of transcription start
Chr2:14980640-14982475	Csa2G326490	TATA-box	TATATA	1306	6	1312	-	Arabidopsis thaliana	core promoter element around -30 of transcription start
Chr2:14980640-14982475	Csa2G326490	TATA-box	ATATAT	1307	6	1313	-	Brassica napus	core promoter element around -30 of transcription start
Chr2:14980640-14982475	Csa2G326490	TATA-box	TATATA	1308	6	1314	-	Arabidopsis thaliana	core promoter element around -30 of transcription start
Chr2:14980640-14982475	Csa2G326490	TATA-box	ATATAA	1309	6	1315	+	Brassica oleracea	core promoter element around -30 of transcription start
Chr2:14980640-14982475	Csa2G326490	TATA-box	TATA	1310	4	1314	-	Arabidopsis thaliana	core promoter element around -30 of transcription start
Chr2:14980640-14982475	Csa2G326490	TATA-box	TATACA	1319	6	1325	-	Helianthus annuus	core promoter element around -30 of transcription start
Chr2:14980640-14982475	Csa2G326490	TATA-box	TATA	1321	4	1325	-	Arabidopsis thaliana	core promoter element around -30 of transcription start
Chr2:14980640-14982475	Csa2G326490	TCA-element	CCATCTTTTT	271	9	280	+	Nicotiana tabacum	cis-acting element involved in salicylic acid responsiveness
Chr2:14980640-14982475	Csa2G326490	TGACG-motif	TGACG	1080	5	1085	+	Hordeum vulgare	cis-acting regulatory element involved in the MeJA-responsiveness
Chr2:16580173-16580865	Csa2G354820	ABRE	ACGTG	321	5	326	-	Arabidopsis thaliana	cis-acting element involved in the abscisic acid responsiveness
Chr2:16580173-16580865	Csa2G354820	ABRE	ACGTG	339	5	344	-	Arabidopsis thaliana	cis-acting element involved in the abscisic acid responsiveness
Chr2:16580173-16580865	Csa2G354820	ABRE	ACGTG	351	5	356	-	Arabidopsis thaliana	cis-acting element involved in the abscisic acid responsiveness
Chr2:16580173-16580865	Csa2G354820	CAT-box	GCCACT	51	6	57	+	Arabidopsis thaliana	cis-acting regulatory element related to meristem expression
Chr2:16580173-16580865	Csa2G354820	CAT-box	GCCACT	440	6	446	+	Arabidopsis thaliana	cis-acting regulatory element related to meristem expression
Chr2:16580173-16580865	Csa2G354820	CGTCA-motif	CGTCA	309	5	314	-	Hordeum vulgare	cis-acting regulatory element involved in the MeJA-responsiveness
Chr2:16580173-16580865	Csa2G354820	CGTCA-motif	CGTCA	494	5	499	-	Hordeum vulgare	cis-acting regulatory element involved in the MeJA-responsiveness
Chr2:16580173-16580865	Csa2G354820	G-box	GCCACGTGGA	319	9	328	-	Arabidopsis thaliana	cis-acting regulatory element involved in light responsiveness
Chr2:16580173-16580865	Csa2G354820	G-box	CACGTC	321	6	327	+	Zea mays	cis-acting regulatory element involved in light responsiveness
Chr2:16580173-16580865	Csa2G354820	G-box	CACGTC	339	6	345	+	Zea mays	cis-acting regulatory element involved in light responsiveness
Chr2:16580173-16580865	Csa2G354820	G-box	CACGTC	351	6	357	+	Zea mays	cis-acting regulatory element involved in light responsiveness
Chr2:16580173-16580865	Csa2G354820	I-box	cGATAAGGCG	240	9	249	+	Zea mays	part of a light responsive element
Chr2:16580173-16580865	Csa2G354820	LTR	CCGAAA	549	6	555	+	Hordeum vulgare	cis-acting element involved in low-temperature responsiveness
Chr2:16580173-16580865	Csa2G354820	Sp1	GGGCGG	87	6	93	-	Oryza sativa	light responsive element
Chr2:16580173-16580865	Csa2G354820	TCCC-motif	TCTCCCT	106	7	113	+	Spinacia oleracea	part of a light responsive element
Chr2:16580173-16580865	Csa2G354820	TCT-motif	TCTTAC	256	6	262	+	Arabidopsis thaliana	part of a light responsive element
Chr2:16580173-16580865	Csa2G354820	TGACG-motif	TGACG	309	5	314	+	Hordeum vulgare	cis-acting regulatory element involved in the MeJA-responsiveness
Chr2:16580173-16580865	Csa2G354820	TGACG-motif	TGACG	494	5	499	+	Hordeum vulgare	cis-acting regulatory element involved in the MeJA-responsiveness
Chr2:16580173-16580865	Csa2G354820	TGA-element	AACGAC	399	6	405	-	Brassica oleracea	auxin-responsive element
Chr2:17219388-17222515	Csa2G361490	ABRE	CACGTG	84	6	90	+	Arabidopsis thaliana	cis-acting element involved in the abscisic acid responsiveness
Chr2:17219388-17222515	Csa2G361490	ABRE	ACGTG	85	5	90	+	Arabidopsis thaliana	cis-acting element involved in the abscisic acid responsiveness
Chr2:17219388-17222515	Csa2G361490	Box 4	ATTAAT	1272	6	1278	+	Petroselinum crispum	part of a conserved DNA module involved in light responsiveness
Chr2:17219388-17222515	Csa2G361490	Box 4	ATTAAT	1383	6	1389	+	Petroselinum crispum	part of a conserved DNA module involved in light responsiveness
Chr2:17219388-17222515	Csa2G361490	CAAT-box	CAAAT	171	5	176	+	Pisum sativum	common cis-acting element in promoter and enhancer regions
Chr2:17219388-17222515	Csa2G361490	CAAT-box	CAAAT	454	5	459	-	Pisum sativum	common cis-acting element in promoter and enhancer regions
Chr2:17219388-17222515	Csa2G361490	CAAT-box	CAAAT	768	5	773	-	Pisum sativum	common cis-acting element in promoter and enhancer regions
Chr2:17219388-17222515	Csa2G361490	CAAT-box	CCAAT	955	5	960	+	Arabidopsis thaliana	common cis-acting element in promoter and enhancer regions
Chr2:17219388-17222515	Csa2G361490	CAAT-box	CCAAT	1083	5	1088	-	Arabidopsis thaliana	common cis-acting element in promoter and enhancer regions
Chr2:17219388-17222515	Csa2G361490	CAAT-box	CCAAT	1158	5	1163	+	Arabidopsis thaliana	common cis-acting element in promoter and enhancer regions
Chr2:17219388-17222515	Csa2G361490	CAAT-box	CAAAT	1317	5	1322	-	Pisum sativum	common cis-acting element in promoter and enhancer regions
Chr2:17219388-17222515	Csa2G361490	CAAT-box	CAAAT	1358	5	1363	+	Pisum sativum	common cis-acting element in promoter and enhancer regions
Chr2:17219388-17222515	Csa2G361490	CAAT-box	CAAAT	1425	5	1430	+	Pisum sativum	common cis-acting element in promoter and enhancer regions
Chr2:17219388-17222515	Csa2G361490	CAAT-box	CAAAT	1491	5	1496	-	Pisum sativum	common cis-acting element in promoter and enhancer regions
Chr2:17219388-17222515	Csa2G361490	CAT-box	GCCACT	480	6	486	-	Arabidopsis thaliana	cis-acting regulatory element related to meristem expression
Chr2:17219388-17222515	Csa2G361490	CGTCA-motif	CGTCA	224	5	229	+	Hordeum vulgare	cis-acting regulatory element involved in the MeJA-responsiveness
Chr2:17219388-17222515	Csa2G361490	CGTCA-motif	CGTCA	366	5	371	+	Hordeum vulgare	cis-acting regulatory element involved in the MeJA-responsiveness
Chr2:17219388-17222515	Csa2G361490	CGTCA-motif	CGTCA	446	5	451	-	Hordeum vulgare	cis-acting regulatory element involved in the MeJA-responsiveness
Chr2:17219388-17222515	Csa2G361490	CGTCA-motif	CGTCA	668	5	673	-	Hordeum vulgare	cis-acting regulatory element involved in the MeJA-responsiveness
Chr2:17219388-17222515	Csa2G361490	chs-CMA2a	TCACTTGA	1433	8	1441	-	Petroselinum crispum	part of a light responsive element
Chr2:17219388-17222515	Csa2G361490	GATA-motif	AAGGATAAGG	890	9	899	+	Solanum tuberosum	part of a light responsive element
Chr2:17219388-17222515	Csa2G361490	G-Box	CACGTG	84	6	90	+	Pisum sativum	cis-acting regulatory element involved in light responsiveness
Chr2:17219388-17222515	Csa2G361490	G-box	CACGTG	84	6	90	+	Arabidopsis thaliana	cis-acting regulatory element involved in light responsiveness
Chr2:17219388-17222515	Csa2G361490	GT1-motif	GGTTAA	810	6	816	+	Arabidopsis thaliana	light responsive element
Chr2:17219388-17222515	Csa2G361490	O2-site	GATGA(C/T)(A/G)TG(A/G)	1134	8	1142	+	Zea mays	cis-acting regulatory element involved in zein metabolism regulation
Chr2:17219388-17222515	Csa2G361490	Sp1	GGGCGG	298	6	304	-	Oryza sativa	light responsive element
Chr2:17219388-17222515	Csa2G361490	Sp1	GGGCGG	690	6	696	+	Oryza sativa	light responsive element
Chr2:17219388-17222515	Csa2G361490	TATA-box	TACAAAA	19	7	26	+	Oryza sativa	core promoter element around -30 of transcription start
Chr2:17219388-17222515	Csa2G361490	TATA-box	TATA	120	4	124	+	Arabidopsis thaliana	core promoter element around -30 of transcription start
Chr2:17219388-17222515	Csa2G361490	TATA-box	TATA	1045	4	1049	+	Arabidopsis thaliana	core promoter element around -30 of transcription start
Chr2:17219388-17222515	Csa2G361490	TATA-box	TATAAA	1207	6	1213	-	Helianthus annuus	core promoter element around -30 of transcription start
Chr2:17219388-17222515	Csa2G361490	TATA-box	TATAA	1208	5	1213	-	Arabidopsis thaliana	core promoter element around -30 of transcription start
Chr2:17219388-17222515	Csa2G361490	TATA-box	TATA	1209	4	1213	+	Arabidopsis thaliana	core promoter element around -30 of transcription start
Chr2:17219388-17222515	Csa2G361490	TATA-box	ATATAT	1245	6	1251	+	Brassica napus	core promoter element around -30 of transcription start
Chr2:17219388-17222515	Csa2G361490	TATA-box	TATA	1246	4	1250	+	Arabidopsis thaliana	core promoter element around -30 of transcription start
Chr2:17219388-17222515	Csa2G361490	TATA-box	TATTTAAA	1413	8	1421	-	Arabidopsis thaliana	core promoter element around -30 of transcription start
Chr2:17219388-17222515	Csa2G361490	TCT-motif	TCTTAC	1178	6	1184	-	Arabidopsis thaliana	part of a light responsive element
Chr2:17219388-17222515	Csa2G361490	TGACG-motif	TGACG	224	5	229	-	Hordeum vulgare	cis-acting regulatory element involved in the MeJA-responsiveness
Chr2:17219388-17222515	Csa2G361490	TGACG-motif	TGACG	366	5	371	-	Hordeum vulgare	cis-acting regulatory element involved in the MeJA-responsiveness
Chr2:17219388-17222515	Csa2G361490	TGACG-motif	TGACG	446	5	451	+	Hordeum vulgare	cis-acting regulatory element involved in the MeJA-responsiveness
Chr2:17219388-17222515	Csa2G361490	TGACG-motif	TGACG	668	5	673	+	Hordeum vulgare	cis-acting regulatory element involved in the MeJA-responsiveness
Chr2:17219388-17222515	Csa2G361490	TGA-element	AACGAC	238	6	244	+	Brassica oleracea	auxin-responsive element
Chr2:19786832-19787750	Csa2G382580	ABRE	CACGTG	245	6	251	+	Arabidopsis thaliana	cis-acting element involved in the abscisic acid responsiveness
Chr2:19786832-19787750	Csa2G382580	ABRE	ACGTG	246	5	251	+	Arabidopsis thaliana	cis-acting element involved in the abscisic acid responsiveness
Chr2:19786832-19787750	Csa2G382580	ATCT-motif	AATCTAATCC	877	9	886	-	Pisum sativum	part of a conserved DNA module involved in light responsiveness
Chr2:19786832-19787750	Csa2G382580	Box 4	ATTAAT	270	6	276	+	Petroselinum crispum	part of a conserved DNA module involved in light responsiveness
Chr2:19786832-19787750	Csa2G382580	Box 4	ATTAAT	817	6	823	-	Petroselinum crispum	part of a conserved DNA module involved in light responsiveness
Chr2:19786832-19787750	Csa2G382580	Box II	CCACGTGGC	243	9	252	-	Petroselinum crispum	part of a light responsive element
Chr2:19786832-19787750	Csa2G382580	CAAT-box	CAAAT	4	5	9	+	Pisum sativum	common cis-acting element in promoter and enhancer regions
Chr2:19786832-19787750	Csa2G382580	CAAT-box	CCAAT	387	5	392	-	Arabidopsis thaliana	common cis-acting element in promoter and enhancer regions
Chr2:19786832-19787750	Csa2G382580	CAAT-box	CAAAT	848	5	853	+	Pisum sativum	common cis-acting element in promoter and enhancer regions
Chr2:19786832-19787750	Csa2G382580	CCAAT-box	CAACGG	549	6	555	-	Hordeum vulgare	MYBHv1 binding site
Chr2:19786832-19787750	Csa2G382580	CGTCA-motif	CGTCA	212	5	217	+	Hordeum vulgare	cis-acting regulatory element involved in the MeJA-responsiveness
Chr2:19786832-19787750	Csa2G382580	GARE-motif	TCTGTTG	453	7	460	+	Brassica oleracea	gibberellin-responsive element
Chr2:19786832-19787750	Csa2G382580	G-Box	CACGTG	245	6	251	+	Pisum sativum	cis-acting regulatory element involved in light responsiveness
Chr2:19786832-19787750	Csa2G382580	G-box	GCCACGTGGA	243	9	252	+	Arabidopsis thaliana	cis-acting regulatory element involved in light responsiveness
Chr2:19786832-19787750	Csa2G382580	G-box	CACGTG	245	6	251	+	Arabidopsis thaliana	cis-acting regulatory element involved in light responsiveness
Chr2:19786832-19787750	Csa2G382580	MBS	CAACTG	260	6	266	-	Arabidopsis thaliana	MYB binding site involved in drought-inducibility
Chr2:19786832-19787750	Csa2G382580	TATA-box	TATA	24	4	28	+	Arabidopsis thaliana	core promoter element around -30 of transcription start
Chr2:19786832-19787750	Csa2G382580	TATA-box	TATAAA	59	6	65	-	Helianthus annuus	core promoter element around -30 of transcription start
Chr2:19786832-19787750	Csa2G382580	TATA-box	TATAA	60	5	65	-	Arabidopsis thaliana	core promoter element around -30 of transcription start
Chr2:19786832-19787750	Csa2G382580	TATA-box	TATA	61	4	65	+	Arabidopsis thaliana	core promoter element around -30 of transcription start
Chr2:19786832-19787750	Csa2G382580	TATA-box	taTATAAAtc	103	9	112	-	Arabidopsis thaliana	core promoter element around -30 of transcription start
Chr2:19786832-19787750	Csa2G382580	TATA-box	TATAAA	105	6	111	-	Helianthus annuus	core promoter element around -30 of transcription start
Chr2:19786832-19787750	Csa2G382580	TATA-box	TATATAA	106	7	113	-	Arabidopsis thaliana	core promoter element around -30 of transcription start
Chr2:19786832-19787750	Csa2G382580	TATA-box	TATATA	107	6	113	+	Arabidopsis thaliana	core promoter element around -30 of transcription start
Chr2:19786832-19787750	Csa2G382580	TATA-box	ATATAA	108	6	114	+	Brassica oleracea	core promoter element around -30 of transcription start
Chr2:19786832-19787750	Csa2G382580	TATA-box	TATA	109	4	113	+	Arabidopsis thaliana	core promoter element around -30 of transcription start
Chr2:19786832-19787750	Csa2G382580	TATA-box	TACATAAA	132	8	140	-	Oryza sativa	core promoter element around -30 of transcription start
Chr2:19786832-19787750	Csa2G382580	TATA-box	TATACA	136	6	142	-	Helianthus annuus	core promoter element around -30 of transcription start
Chr2:19786832-19787750	Csa2G382580	TATA-box	TATA	138	4	142	+	Arabidopsis thaliana	core promoter element around -30 of transcription start
Chr2:19786832-19787750	Csa2G382580	TATA-box	TACATAAA	417	8	425	-	Oryza sativa	core promoter element around -30 of transcription start
Chr2:19786832-19787750	Csa2G382580	TATA-box	TATA	623	4	627	-	Arabidopsis thaliana	core promoter element around -30 of transcription start
Chr2:19786832-19787750	Csa2G382580	TATA-box	ATTATA	774	6	780	+	Brassica napus	core promoter element around -30 of transcription start
Chr2:19786832-19787750	Csa2G382580	TATA-box	TATAA	775	5	780	-	Arabidopsis thaliana	core promoter element around -30 of transcription start
Chr2:19786832-19787750	Csa2G382580	TATA-box	TATA	776	4	780	-	Arabidopsis thaliana	core promoter element around -30 of transcription start
Chr2:19786832-19787750	Csa2G382580	TATA-box	ATTATA	879	6	885	+	Brassica napus	core promoter element around -30 of transcription start
Chr2:19786832-19787750	Csa2G382580	TATA-box	TATAA	880	5	885	-	Arabidopsis thaliana	core promoter element around -30 of transcription start
Chr2:19786832-19787750	Csa2G382580	TATA-box	TATA	881	4	885	-	Arabidopsis thaliana	core promoter element around -30 of transcription start
Chr2:19786832-19787750	Csa2G382580	TCT-motif	TCTTAC	354	6	360	-	Arabidopsis thaliana	part of a light responsive element
Chr2:19786832-19787750	Csa2G382580	TGACG-motif	TGACG	212	5	217	-	Hordeum vulgare	cis-acting regulatory element involved in the MeJA-responsiveness
Chr2:19786832-19787750	Csa2G382580	TGA-element	AACGAC	759	6	765	-	Brassica oleracea	auxin-responsive element
Chr2:20793109-20795627	Csa2G404810	ARE	AAACCA	494	6	500	+	Zea mays	cis-acting regulatory element essential for the anaerobic induction
Chr2:20793109-20795627	Csa2G404810	Box 4	ATTAAT	639	6	645	+	Petroselinum crispum	part of a conserved DNA module involved in light responsiveness
Chr2:20793109-20795627	Csa2G404810	Box 4	ATTAAT	654	6	660	+	Petroselinum crispum	part of a conserved DNA module involved in light responsiveness
Chr2:20793109-20795627	Csa2G404810	Box 4	ATTAAT	658	6	664	+	Petroselinum crispum	part of a conserved DNA module involved in light responsiveness
Chr2:20793109-20795627	Csa2G404810	CAAT-box	CCAAT	16	5	21	+	Arabidopsis thaliana	common cis-acting element in promoter and enhancer regions
Chr2:20793109-20795627	Csa2G404810	CAAT-box	CCAAT	211	5	216	-	Arabidopsis thaliana	common cis-acting element in promoter and enhancer regions
Chr2:20793109-20795627	Csa2G404810	CAAT-box	CAAAT	291	5	296	-	Pisum sativum	common cis-acting element in promoter and enhancer regions
Chr2:20793109-20795627	Csa2G404810	CAAT-box	CAAAT	296	5	301	-	Pisum sativum	common cis-acting element in promoter and enhancer regions
Chr2:20793109-20795627	Csa2G404810	CAAT-box	CCAAT	607	5	612	+	Arabidopsis thaliana	common cis-acting element in promoter and enhancer regions
Chr2:20793109-20795627	Csa2G404810	CAAT-box	CAAAT	718	5	723	-	Pisum sativum	common cis-acting element in promoter and enhancer regions
Chr2:20793109-20795627	Csa2G404810	CAAT-box	CAAAT	880	5	885	+	Pisum sativum	common cis-acting element in promoter and enhancer regions
Chr2:20793109-20795627	Csa2G404810	CAAT-box	CAAAT	1033	5	1038	-	Pisum sativum	common cis-acting element in promoter and enhancer regions
Chr2:20793109-20795627	Csa2G404810	CAAT-box	CAAAT	1067	5	1072	+	Pisum sativum	common cis-acting element in promoter and enhancer regions
Chr2:20793109-20795627	Csa2G404810	CAAT-box	CCAAT	1083	5	1088	-	Arabidopsis thaliana	common cis-acting element in promoter and enhancer regions
Chr2:20793109-20795627	Csa2G404810	CCAAT-box	CAACGG	1440	6	1446	-	Hordeum vulgare	MYBHv1 binding site
Chr2:20793109-20795627	Csa2G404810	CGTCA-motif	CGTCA	162	5	167	-	Hordeum vulgare	cis-acting regulatory element involved in the MeJA-responsiveness
Chr2:20793109-20795627	Csa2G404810	CGTCA-motif	CGTCA	439	5	444	+	Hordeum vulgare	cis-acting regulatory element involved in the MeJA-responsiveness
Chr2:20793109-20795627	Csa2G404810	CGTCA-motif	CGTCA	1245	5	1250	-	Hordeum vulgare	cis-acting regulatory element involved in the MeJA-responsiveness
Chr2:20793109-20795627	Csa2G404810	chs-CMA1a	TTACTTAA	790	8	798	-	Daucus carota	part of a light responsive element
Chr2:20793109-20795627	Csa2G404810	chs-CMA1a	TTACTTAA	989	8	997	-	Daucus carota	part of a light responsive element
Chr2:20793109-20795627	Csa2G404810	GATA-motif	GATAGGG	1487	7	1494	+	Pisum sativum	part of a light responsive element
Chr2:20793109-20795627	Csa2G404810	GT1-motif	GGTTAA	987	6	993	+	Arabidopsis thaliana	light responsive element
Chr2:20793109-20795627	Csa2G404810	MRE	AACCTAA	1462	7	1469	+	Petroselinum crispum	MYB binding site involved in light responsiveness
Chr2:20793109-20795627	Csa2G404810	TATA-box	TATA	29	4	33	+	Arabidopsis thaliana	core promoter element around -30 of transcription start
Chr2:20793109-20795627	Csa2G404810	TATA-box	taTATAAAtc	41	9	50	-	Arabidopsis thaliana	core promoter element around -30 of transcription start
Chr2:20793109-20795627	Csa2G404810	TATA-box	taTATAAAg	42	9	51	-	Lycopersicon esculentum	core promoter element around -30 of transcription start
Chr2:20793109-20795627	Csa2G404810	TATA-box	TATAAA	43	6	49	-	Helianthus annuus	core promoter element around -30 of transcription start
Chr2:20793109-20795627	Csa2G404810	TATA-box	TATATAA	44	7	51	-	Arabidopsis thaliana	core promoter element around -30 of transcription start
Chr2:20793109-20795627	Csa2G404810	TATA-box	TATATA	45	6	51	+	Arabidopsis thaliana	core promoter element around -30 of transcription start
Chr2:20793109-20795627	Csa2G404810	TATA-box	TATA	47	4	51	+	Arabidopsis thaliana	core promoter element around -30 of transcription start
Chr2:20793109-20795627	Csa2G404810	TATA-box	ATTATA	643	6	649	+	Brassica napus	core promoter element around -30 of transcription start
Chr2:20793109-20795627	Csa2G404810	TATA-box	TATATAA	644	7	651	-	Arabidopsis thaliana	core promoter element around -30 of transcription start
Chr2:20793109-20795627	Csa2G404810	TATA-box	TATATA	645	6	651	+	Arabidopsis thaliana	core promoter element around -30 of transcription start
Chr2:20793109-20795627	Csa2G404810	TATA-box	ATATAT	646	6	652	+	Brassica napus	core promoter element around -30 of transcription start
Chr2:20793109-20795627	Csa2G404810	TATA-box	TATA	647	4	651	+	Arabidopsis thaliana	core promoter element around -30 of transcription start
Chr2:20793109-20795627	Csa2G404810	TATA-box	TATAAGAA	709	8	717	-	Zea mays	core promoter element around -30 of transcription start
Chr2:20793109-20795627	Csa2G404810	TATA-box	TATATAA	712	7	719	-	Arabidopsis thaliana	core promoter element around -30 of transcription start
Chr2:20793109-20795627	Csa2G404810	TATA-box	TATATA	713	6	719	+	Arabidopsis thaliana	core promoter element around -30 of transcription start
Chr2:20793109-20795627	Csa2G404810	TATA-box	ATATAT	714	6	720	+	Brassica napus	core promoter element around -30 of transcription start
Chr2:20793109-20795627	Csa2G404810	TATA-box	TATA	715	4	719	+	Arabidopsis thaliana	core promoter element around -30 of transcription start
Chr2:20793109-20795627	Csa2G404810	TATA-box	TATA	748	4	752	+	Arabidopsis thaliana	core promoter element around -30 of transcription start
Chr2:20793109-20795627	Csa2G404810	TATA-box	TATTTAAA	750	8	758	+	Arabidopsis thaliana	core promoter element around -30 of transcription start
Chr2:20793109-20795627	Csa2G404810	TATA-box	TATAA	784	5	789	-	Arabidopsis thaliana	core promoter element around -30 of transcription start
Chr2:20793109-20795627	Csa2G404810	TATA-box	TATA	785	4	789	+	Arabidopsis thaliana	core promoter element around -30 of transcription start
Chr2:20793109-20795627	Csa2G404810	TATA-box	TATAAAA	814	7	821	-	Pisum sativum	core promoter element around -30 of transcription start
Chr2:20793109-20795627	Csa2G404810	TATA-box	TATAAA	815	6	821	-	Helianthus annuus	core promoter element around -30 of transcription start
Chr2:20793109-20795627	Csa2G404810	TATA-box	TATATAA	816	7	823	-	Arabidopsis thaliana	core promoter element around -30 of transcription start
Chr2:20793109-20795627	Csa2G404810	TATA-box	TATATA	817	6	823	+	Arabidopsis thaliana	core promoter element around -30 of transcription start
Chr2:20793109-20795627	Csa2G404810	TATA-box	ATATAT	818	6	824	+	Brassica napus	core promoter element around -30 of transcription start
Chr2:20793109-20795627	Csa2G404810	TATA-box	TATA	819	4	823	+	Arabidopsis thaliana	core promoter element around -30 of transcription start
Chr2:20793109-20795627	Csa2G404810	TATA-box	TACATAAA	847	8	855	-	Oryza sativa	core promoter element around -30 of transcription start
Chr2:20793109-20795627	Csa2G404810	TATA-box	TACAAAA	931	7	938	-	Oryza sativa	core promoter element around -30 of transcription start
Chr2:20793109-20795627	Csa2G404810	TATA-box	ATATAA	969	6	975	+	Brassica oleracea	core promoter element around -30 of transcription start
Chr2:20793109-20795627	Csa2G404810	TATA-box	TATA	970	4	974	+	Arabidopsis thaliana	core promoter element around -30 of transcription start
Chr2:20793109-20795627	Csa2G404810	TATA-box	ATATAA	974	6	980	+	Brassica oleracea	core promoter element around -30 of transcription start
Chr2:20793109-20795627	Csa2G404810	TATA-box	TATA	975	4	979	+	Arabidopsis thaliana	core promoter element around -30 of transcription start
Chr2:20793109-20795627	Csa2G404810	TATA-box	TATA	1039	4	1043	+	Arabidopsis thaliana	core promoter element around -30 of transcription start
Chr2:20793109-20795627	Csa2G404810	TATA-box	TATAAAT	1151	7	1158	-	Brassica juncea	core promoter element around -30 of transcription start
Chr2:20793109-20795627	Csa2G404810	TATA-box	TATAAA	1152	6	1158	-	Helianthus annuus	core promoter element around -30 of transcription start
Chr2:20793109-20795627	Csa2G404810	TATA-box	TATAA	1153	5	1158	-	Arabidopsis thaliana	core promoter element around -30 of transcription start
Chr2:20793109-20795627	Csa2G404810	TATA-box	TATA	1154	4	1158	+	Arabidopsis thaliana	core promoter element around -30 of transcription start
Chr2:20793109-20795627	Csa2G404810	TATA-box	TATAAAA	1192	7	1199	-	Pisum sativum	core promoter element around -30 of transcription start
Chr2:20793109-20795627	Csa2G404810	TATA-box	TATAAA	1193	6	1199	-	Helianthus annuus	core promoter element around -30 of transcription start
Chr2:20793109-20795627	Csa2G404810	TATA-box	TATATAA	1194	7	1201	-	Arabidopsis thaliana	core promoter element around -30 of transcription start
Chr2:20793109-20795627	Csa2G404810	TATA-box	TATATA	1195	6	1201	+	Arabidopsis thaliana	core promoter element around -30 of transcription start
Chr2:20793109-20795627	Csa2G404810	TATA-box	ATATAA	1196	6	1202	+	Brassica oleracea	core promoter element around -30 of transcription start
Chr2:20793109-20795627	Csa2G404810	TATA-box	TATA	1197	4	1201	+	Arabidopsis thaliana	core promoter element around -30 of transcription start
Chr2:20793109-20795627	Csa2G404810	TATA-box	ATATAT	1201	6	1207	+	Brassica napus	core promoter element around -30 of transcription start
Chr2:20793109-20795627	Csa2G404810	TATA-box	TATA	1202	4	1206	+	Arabidopsis thaliana	core promoter element around -30 of transcription start
Chr2:20793109-20795627	Csa2G404810	TATA-box	TATAAA	1212	6	1218	-	Helianthus annuus	core promoter element around -30 of transcription start
Chr2:20793109-20795627	Csa2G404810	TATA-box	TATAA	1213	5	1218	-	Arabidopsis thaliana	core promoter element around -30 of transcription start
Chr2:20793109-20795627	Csa2G404810	TATA-box	TATA	1214	4	1218	+	Arabidopsis thaliana	core promoter element around -30 of transcription start
Chr2:20793109-20795627	Csa2G404810	TATA-box	TATA	1229	4	1233	+	Arabidopsis thaliana	core promoter element around -30 of transcription start
Chr2:20793109-20795627	Csa2G404810	TATA-box	ATATAT	1239	6	1245	+	Brassica napus	core promoter element around -30 of transcription start
Chr2:20793109-20795627	Csa2G404810	TATA-box	TATA	1240	4	1244	+	Arabidopsis thaliana	core promoter element around -30 of transcription start
Chr2:20793109-20795627	Csa2G404810	TATA-box	TACAAAA	1355	7	1362	-	Oryza sativa	core promoter element around -30 of transcription start
Chr2:20793109-20795627	Csa2G404810	TATA-box	TATACA	1358	6	1364	-	Helianthus annuus	core promoter element around -30 of transcription start
Chr2:20793109-20795627	Csa2G404810	TATA-box	TATATA	1360	6	1366	-	Arabidopsis thaliana	core promoter element around -30 of transcription start
Chr2:20793109-20795627	Csa2G404810	TATA-box	ATATAT	1361	6	1367	-	Brassica napus	core promoter element around -30 of transcription start
Chr2:20793109-20795627	Csa2G404810	TATA-box	TATA	1362	4	1366	-	Arabidopsis thaliana	core promoter element around -30 of transcription start
Chr2:20793109-20795627	Csa2G404810	TATA-box	TATAAAA	1366	7	1373	-	Pisum sativum	core promoter element around -30 of transcription start
Chr2:20793109-20795627	Csa2G404810	TATA-box	TATAAA	1367	6	1373	-	Helianthus annuus	core promoter element around -30 of transcription start
Chr2:20793109-20795627	Csa2G404810	TATA-box	TATATAA	1368	7	1375	-	Arabidopsis thaliana	core promoter element around -30 of transcription start
Chr2:20793109-20795627	Csa2G404810	TATA-box	TATATA	1369	6	1375	-	Arabidopsis thaliana	core promoter element around -30 of transcription start
Chr2:20793109-20795627	Csa2G404810	TATA-box	ATATAT	1370	6	1376	-	Brassica napus	core promoter element around -30 of transcription start
Chr2:20793109-20795627	Csa2G404810	TATA-box	TATATA	1371	6	1377	-	Arabidopsis thaliana	core promoter element around -30 of transcription start
Chr2:20793109-20795627	Csa2G404810	TATA-box	ATATAT	1372	6	1378	-	Brassica napus	core promoter element around -30 of transcription start
Chr2:20793109-20795627	Csa2G404810	TATA-box	TATA	1373	4	1377	-	Arabidopsis thaliana	core promoter element around -30 of transcription start
Chr2:20793109-20795627	Csa2G404810	TATA-box	TATAA	1392	5	1397	-	Arabidopsis thaliana	core promoter element around -30 of transcription start
Chr2:20793109-20795627	Csa2G404810	TATA-box	TATA	1393	4	1397	-	Arabidopsis thaliana	core promoter element around -30 of transcription start
Chr2:20793109-20795627	Csa2G404810	TATA-box	TATTTAAA	1395	8	1403	+	Arabidopsis thaliana	core promoter element around -30 of transcription start
Chr2:20793109-20795627	Csa2G404810	TC-rich repeats	ATTCTCTAAC	625	9	634	-	Nicotiana tabacum	cis-acting element involved in defense and stress responsiveness
Chr2:20793109-20795627	Csa2G404810	TC-rich repeats	GTTTTCTTAC	706	9	715	+	Nicotiana tabacum	cis-acting element involved in defense and stress responsiveness
Chr2:20793109-20795627	Csa2G404810	TCT-motif	TCTTAC	68	6	74	+	Arabidopsis thaliana	part of a light responsive element
Chr2:20793109-20795627	Csa2G404810	TCT-motif	TCTTAC	1233	6	1239	+	Arabidopsis thaliana	part of a light responsive element
Chr2:20793109-20795627	Csa2G404810	TGACG-motif	TGACG	162	5	167	+	Hordeum vulgare	cis-acting regulatory element involved in the MeJA-responsiveness
Chr2:20793109-20795627	Csa2G404810	TGACG-motif	TGACG	439	5	444	-	Hordeum vulgare	cis-acting regulatory element involved in the MeJA-responsiveness
Chr2:20793109-20795627	Csa2G404810	TGACG-motif	TGACG	1245	5	1250	+	Hordeum vulgare	cis-acting regulatory element involved in the MeJA-responsiveness
Chr2:20995527-20997823	Csa2G406660	ARE	AAACCA	1396	6	1402	-	Zea mays	cis-acting regulatory element essential for the anaerobic induction
Chr2:20995527-20997823	Csa2G406660	ATCT-motif	AATCTAATCC	389	9	398	+	Pisum sativum	part of a conserved DNA module involved in light responsiveness
Chr2:20995527-20997823	Csa2G406660	ATCT-motif	AATCTAATCC	997	9	1006	-	Pisum sativum	part of a conserved DNA module involved in light responsiveness
Chr2:20995527-20997823	Csa2G406660	AuxRR-core	GGTCCAT	72	7	79	+	Nicotiana tabacum	cis-acting regulatory element involved in auxin responsiveness
Chr2:20995527-20997823	Csa2G406660	Box 4	ATTAAT	1349	6	1355	-	Petroselinum crispum	part of a conserved DNA module involved in light responsiveness
Chr2:20995527-20997823	Csa2G406660	CAAT-box	CAAAT	24	5	29	+	Pisum sativum	common cis-acting element in promoter and enhancer regions
Chr2:20995527-20997823	Csa2G406660	CAAT-box	CCAAT	441	5	446	+	Arabidopsis thaliana	common cis-acting element in promoter and enhancer regions
Chr2:20995527-20997823	Csa2G406660	CAAT-box	CCAAT	635	5	640	+	Arabidopsis thaliana	common cis-acting element in promoter and enhancer regions
Chr2:20995527-20997823	Csa2G406660	CAAT-box	CAAAT	1151	5	1156	+	Pisum sativum	common cis-acting element in promoter and enhancer regions
Chr2:20995527-20997823	Csa2G406660	CAAT-box	CCAAT	1205	5	1210	-	Arabidopsis thaliana	common cis-acting element in promoter and enhancer regions
Chr2:20995527-20997823	Csa2G406660	CAAT-box	CAAAT	1465	5	1470	-	Pisum sativum	common cis-acting element in promoter and enhancer regions
Chr2:20995527-20997823	Csa2G406660	CCAAT-box	CAACGG	68	6	74	+	Hordeum vulgare	MYBHv1 binding site
Chr2:20995527-20997823	Csa2G406660	CCAAT-box	CAACGG	133	6	139	+	Hordeum vulgare	MYBHv1 binding site
Chr2:20995527-20997823	Csa2G406660	CGTCA-motif	CGTCA	406	5	411	-	Hordeum vulgare	cis-acting regulatory element involved in the MeJA-responsiveness
Chr2:20995527-20997823	Csa2G406660	GT1-motif	GGTTAA	465	6	471	-	Arabidopsis thaliana	light responsive element
Chr2:20995527-20997823	Csa2G406660	GT1-motif	GGTTAA	1280	6	1286	+	Arabidopsis thaliana	light responsive element
Chr2:20995527-20997823	Csa2G406660	LTR	CCGAAA	354	6	360	-	Hordeum vulgare	cis-acting element involved in low-temperature responsiveness
Chr2:20995527-20997823	Csa2G406660	MBS	CAACTG	296	6	302	-	Arabidopsis thaliana	MYB binding site involved in drought-inducibility
Chr2:20995527-20997823	Csa2G406660	MBS	CAACTG	502	6	508	-	Arabidopsis thaliana	MYB binding site involved in drought-inducibility
Chr2:20995527-20997823	Csa2G406660	O2-site	GATGACATGG	812	9	821	+	Zea mays	cis-acting regulatory element involved in zein metabolism regulation
Chr2:20995527-20997823	Csa2G406660	TATA-box	TAAAGATT	519	8	527	+	Arabidopsis thaliana	core promoter element around -30 of transcription start
Chr2:20995527-20997823	Csa2G406660	TATA-box	TATACA	615	6	621	-	Helianthus annuus	core promoter element around -30 of transcription start
Chr2:20995527-20997823	Csa2G406660	TATA-box	TATA	617	4	621	+	Arabidopsis thaliana	core promoter element around -30 of transcription start
Chr2:20995527-20997823	Csa2G406660	TATA-box	ATATAT	845	6	851	+	Brassica napus	core promoter element around -30 of transcription start
Chr2:20995527-20997823	Csa2G406660	TATA-box	TATA	846	4	850	+	Arabidopsis thaliana	core promoter element around -30 of transcription start
Chr2:20995527-20997823	Csa2G406660	TATA-box	TATA	890	4	894	+	Arabidopsis thaliana	core promoter element around -30 of transcription start
Chr2:20995527-20997823	Csa2G406660	TATA-box	TACAAAA	1239	7	1246	-	Oryza sativa	core promoter element around -30 of transcription start
Chr2:20995527-20997823	Csa2G406660	TATA-box	TATA	1415	4	1419	-	Arabidopsis thaliana	core promoter element around -30 of transcription start
Chr2:20995527-20997823	Csa2G406660	TCCC-motif	TCTCCCT	154	7	161	+	Spinacia oleracea	part of a light responsive element
Chr2:20995527-20997823	Csa2G406660	TCT-motif	TCTTAC	45	6	51	-	Arabidopsis thaliana	part of a light responsive element
Chr2:20995527-20997823	Csa2G406660	TCT-motif	TCTTAC	874	6	880	+	Arabidopsis thaliana	part of a light responsive element
Chr2:20995527-20997823	Csa2G406660	TGACG-motif	TGACG	406	5	411	+	Hordeum vulgare	cis-acting regulatory element involved in the MeJA-responsiveness
Chr2:21255652-21257314	Csa2G409480	Box 4	ATTAAT	826	6	832	+	Petroselinum crispum	part of a conserved DNA module involved in light responsiveness
Chr2:21255652-21257314	Csa2G409480	Box 4	ATTAAT	847	6	853	-	Petroselinum crispum	part of a conserved DNA module involved in light responsiveness
Chr2:21255652-21257314	Csa2G409480	Box III	atCATTTTCACt	280	11	291	-	Pisum sativum	protein binding site
Chr2:21255652-21257314	Csa2G409480	CAAT-box	CAAAT	15	5	20	-	Pisum sativum	common cis-acting element in promoter and enhancer regions
Chr2:21255652-21257314	Csa2G409480	CAAT-box	CAAAT	140	5	145	+	Pisum sativum	common cis-acting element in promoter and enhancer regions
Chr2:21255652-21257314	Csa2G409480	CAAT-box	CCAAT	208	5	213	-	Arabidopsis thaliana	common cis-acting element in promoter and enhancer regions
Chr2:21255652-21257314	Csa2G409480	CAAT-box	CAAAT	219	5	224	-	Pisum sativum	common cis-acting element in promoter and enhancer regions
Chr2:21255652-21257314	Csa2G409480	CAAT-box	CAAAT	271	5	276	-	Pisum sativum	common cis-acting element in promoter and enhancer regions
Chr2:21255652-21257314	Csa2G409480	CAAT-box	CCCAATTT	339	8	347	+	Arabidopsis thaliana	common cis-acting element in promoter and enhancer regions
Chr2:21255652-21257314	Csa2G409480	CAAT-box	CCAAT	340	5	345	+	Arabidopsis thaliana	common cis-acting element in promoter and enhancer regions
Chr2:21255652-21257314	Csa2G409480	CAAT-box	CAAAT	493	5	498	-	Pisum sativum	common cis-acting element in promoter and enhancer regions
Chr2:21255652-21257314	Csa2G409480	CAAT-box	CCAAT	565	5	570	+	Arabidopsis thaliana	common cis-acting element in promoter and enhancer regions
Chr2:21255652-21257314	Csa2G409480	CAAT-box	CAAAT	571	5	576	-	Pisum sativum	common cis-acting element in promoter and enhancer regions
Chr2:21255652-21257314	Csa2G409480	CAAT-box	CAAAT	693	5	698	+	Pisum sativum	common cis-acting element in promoter and enhancer regions
Chr2:21255652-21257314	Csa2G409480	CAAT-box	CAAAT	797	5	802	+	Pisum sativum	common cis-acting element in promoter and enhancer regions
Chr2:21255652-21257314	Csa2G409480	CAAT-box	CCAAT	803	5	808	+	Arabidopsis thaliana	common cis-acting element in promoter and enhancer regions
Chr2:21255652-21257314	Csa2G409480	CAAT-box	CAAAT	905	5	910	-	Pisum sativum	common cis-acting element in promoter and enhancer regions
Chr2:21255652-21257314	Csa2G409480	CAAT-box	CCAAT	945	5	950	+	Arabidopsis thaliana	common cis-acting element in promoter and enhancer regions
Chr2:21255652-21257314	Csa2G409480	CAAT-box	CAAAT	1330	5	1335	-	Pisum sativum	common cis-acting element in promoter and enhancer regions
Chr2:21255652-21257314	Csa2G409480	CAAT-box	CAAAT	1420	5	1425	-	Pisum sativum	common cis-acting element in promoter and enhancer regions
Chr2:21255652-21257314	Csa2G409480	CAAT-box	CCAAT	1434	5	1439	-	Arabidopsis thaliana	common cis-acting element in promoter and enhancer regions
Chr2:21255652-21257314	Csa2G409480	CCAAT-box	CAACGG	34	6	40	-	Hordeum vulgare	MYBHv1 binding site
Chr2:21255652-21257314	Csa2G409480	CCAAT-box	CAACGG	113	6	119	-	Hordeum vulgare	MYBHv1 binding site
Chr2:21255652-21257314	Csa2G409480	GCN4_motif	TGAGTCA	631	7	638	+	Oryza sativa	cis-regulatory element involved in endosperm expression
Chr2:21255652-21257314	Csa2G409480	GT1-motif	GGTTAAT	457	7	464	-	Avena sativa	light responsive element
Chr2:21255652-21257314	Csa2G409480	GT1-motif	GGTTAA	458	6	464	-	Arabidopsis thaliana	light responsive element
Chr2:21255652-21257314	Csa2G409480	LTR	CCGAAA	622	6	628	+	Hordeum vulgare	cis-acting element involved in low-temperature responsiveness
Chr2:21255652-21257314	Csa2G409480	TATA-box	TATA	60	4	64	+	Arabidopsis thaliana	core promoter element around -30 of transcription start
Chr2:21255652-21257314	Csa2G409480	TATA-box	TACAAAA	227	7	234	+	Oryza sativa	core promoter element around -30 of transcription start
Chr2:21255652-21257314	Csa2G409480	TATA-box	TATACA	422	6	428	-	Helianthus annuus	core promoter element around -30 of transcription start
Chr2:21255652-21257314	Csa2G409480	TATA-box	TATA	424	4	428	+	Arabidopsis thaliana	core promoter element around -30 of transcription start
Chr2:21255652-21257314	Csa2G409480	TATA-box	ATTATA	474	6	480	+	Brassica napus	core promoter element around -30 of transcription start
Chr2:21255652-21257314	Csa2G409480	TATA-box	TATAA	475	5	480	-	Arabidopsis thaliana	core promoter element around -30 of transcription start
Chr2:21255652-21257314	Csa2G409480	TATA-box	TATA	476	4	480	+	Arabidopsis thaliana	core promoter element around -30 of transcription start
Chr2:21255652-21257314	Csa2G409480	TATA-box	ATTATA	684	6	690	+	Brassica napus	core promoter element around -30 of transcription start
Chr2:21255652-21257314	Csa2G409480	TATA-box	TATAA	685	5	690	-	Arabidopsis thaliana	core promoter element around -30 of transcription start
Chr2:21255652-21257314	Csa2G409480	TATA-box	TATA	686	4	690	+	Arabidopsis thaliana	core promoter element around -30 of transcription start
Chr2:21255652-21257314	Csa2G409480	TATA-box	taTATAAAg	856	9	865	-	Lycopersicon esculentum	core promoter element around -30 of transcription start
Chr2:21255652-21257314	Csa2G409480	TATA-box	TATAAA	857	6	863	-	Helianthus annuus	core promoter element around -30 of transcription start
Chr2:21255652-21257314	Csa2G409480	TATA-box	TATATAA	858	7	865	-	Arabidopsis thaliana	core promoter element around -30 of transcription start
Chr2:21255652-21257314	Csa2G409480	TATA-box	TATATA	859	6	865	-	Arabidopsis thaliana	core promoter element around -30 of transcription start
Chr2:21255652-21257314	Csa2G409480	TATA-box	ATATAT	860	6	866	-	Brassica napus	core promoter element around -30 of transcription start
Chr2:21255652-21257314	Csa2G409480	TATA-box	TATA	861	4	865	-	Arabidopsis thaliana	core promoter element around -30 of transcription start
Chr2:21255652-21257314	Csa2G409480	TATA-box	taTATAAAtc	869	9	878	-	Arabidopsis thaliana	core promoter element around -30 of transcription start
Chr2:21255652-21257314	Csa2G409480	TATA-box	TATACA	871	6	877	-	Helianthus annuus	core promoter element around -30 of transcription start
Chr2:21255652-21257314	Csa2G409480	TATA-box	TATATA	873	6	879	-	Arabidopsis thaliana	core promoter element around -30 of transcription start
Chr2:21255652-21257314	Csa2G409480	TATA-box	TATA	875	4	879	-	Arabidopsis thaliana	core promoter element around -30 of transcription start
Chr2:21255652-21257314	Csa2G409480	TATA-box	TACAAAA	1013	7	1020	+	Oryza sativa	core promoter element around -30 of transcription start
Chr2:21255652-21257314	Csa2G409480	TATA-box	TATTTAAA	1278	8	1286	-	Arabidopsis thaliana	core promoter element around -30 of transcription start
Chr2:21255652-21257314	Csa2G409480	TATA-box	ATTATA	1347	6	1353	+	Brassica napus	core promoter element around -30 of transcription start
Chr2:21255652-21257314	Csa2G409480	TATA-box	TATAA	1348	5	1353	-	Arabidopsis thaliana	core promoter element around -30 of transcription start
Chr2:21255652-21257314	Csa2G409480	TATA-box	TATA	1349	4	1353	-	Arabidopsis thaliana	core promoter element around -30 of transcription start
Chr2:21255652-21257314	Csa2G409480	TCT-motif	TCTTAC	839	6	845	+	Arabidopsis thaliana	part of a light responsive element
Chr2:21255652-21257314	Csa2G409480	TCT-motif	TCTTAC	1036	6	1042	-	Arabidopsis thaliana	part of a light responsive element
Chr3:179752-180480	Csa3G001720	ABRE	ACGTG	286	5	291	-	Arabidopsis thaliana	cis-acting element involved in the abscisic acid responsiveness
Chr3:179752-180480	Csa3G001720	ABRE	AACCCGG	677	7	684	-	Arabidopsis thaliana	cis-acting element involved in the abscisic acid responsiveness
Chr3:179752-180480	Csa3G001720	CAAT-box	CAAAT	20	5	25	+	Pisum sativum	common cis-acting element in promoter and enhancer regions
Chr3:179752-180480	Csa3G001720	CAAT-box	CCAAT	26	5	31	+	Arabidopsis thaliana	common cis-acting element in promoter and enhancer regions
Chr3:179752-180480	Csa3G001720	CAAT-box	CCAAT	32	5	37	+	Arabidopsis thaliana	common cis-acting element in promoter and enhancer regions
Chr3:179752-180480	Csa3G001720	CAAT-box	CCAAT	103	5	108	+	Arabidopsis thaliana	common cis-acting element in promoter and enhancer regions
Chr3:179752-180480	Csa3G001720	CAAT-box	CAAAT	441	5	446	+	Pisum sativum	common cis-acting element in promoter and enhancer regions
Chr3:179752-180480	Csa3G001720	CAAT-box	CAAAT	459	5	464	-	Pisum sativum	common cis-acting element in promoter and enhancer regions
Chr3:179752-180480	Csa3G001720	CAT-box	GCCACT	195	6	201	-	Arabidopsis thaliana	cis-acting regulatory element related to meristem expression
Chr3:179752-180480	Csa3G001720	CCAAT-box	CAACGG	540	6	546	-	Hordeum vulgare	MYBHv1 binding site
Chr3:179752-180480	Csa3G001720	CGTCA-motif	CGTCA	642	5	647	-	Hordeum vulgare	cis-acting regulatory element involved in the MeJA-responsiveness
Chr3:179752-180480	Csa3G001720	CGTCA-motif	CGTCA	714	5	719	-	Hordeum vulgare	cis-acting regulatory element involved in the MeJA-responsiveness
Chr3:179752-180480	Csa3G001720	G-Box	CACGTT	286	6	292	+	Pisum sativum	cis-acting regulatory element involved in light responsiveness
Chr3:179752-180480	Csa3G001720	GC-motif	CCCCCG	700	6	706	+	Zea mays	enhancer-like element involved in anoxic specific inducibility
Chr3:179752-180480	Csa3G001720	I-box	cGATAAGGCG	133	9	142	-	Zea mays	part of a light responsive element
Chr3:179752-180480	Csa3G001720	TCA-element	TCAGAAGAGG	599	9	608	+	Brassica oleracea	cis-acting element involved in salicylic acid responsiveness
Chr3:179752-180480	Csa3G001720	TCT-motif	TCTTAC	229	6	235	-	Arabidopsis thaliana	part of a light responsive element
Chr3:179752-180480	Csa3G001720	TGACG-motif	TGACG	642	5	647	+	Hordeum vulgare	cis-acting regulatory element involved in the MeJA-responsiveness
Chr3:179752-180480	Csa3G001720	TGACG-motif	TGACG	714	5	719	+	Hordeum vulgare	cis-acting regulatory element involved in the MeJA-responsiveness
Chr3:1241295-1242372	Csa3G011750	AE-box	AGAAACAA	633	8	641	-	Arabidopsis thaliana	part of a module for light response
Chr3:1241295-1242372	Csa3G011750	Box 4	ATTAAT	849	6	855	-	Petroselinum crispum	part of a conserved DNA module involved in light responsiveness
Chr3:1241295-1242372	Csa3G011750	Box 4	ATTAAT	859	6	865	-	Petroselinum crispum	part of a conserved DNA module involved in light responsiveness
Chr3:1241295-1242372	Csa3G011750	CAAT-box	TGCCAAC	125	7	132	-	Petunia hybrida	common cis-acting element in promoter and enhancer regions
Chr3:1241295-1242372	Csa3G011750	CAAT-box	CCAAT	151	5	156	+	Arabidopsis thaliana	common cis-acting element in promoter and enhancer regions
Chr3:1241295-1242372	Csa3G011750	CAAT-box	CCAAT	280	5	285	+	Arabidopsis thaliana	common cis-acting element in promoter and enhancer regions
Chr3:1241295-1242372	Csa3G011750	CAAT-box	CCAAT	325	5	330	-	Arabidopsis thaliana	common cis-acting element in promoter and enhancer regions
Chr3:1241295-1242372	Csa3G011750	CAAT-box	CAAAT	547	5	552	+	Pisum sativum	common cis-acting element in promoter and enhancer regions
Chr3:1241295-1242372	Csa3G011750	CGTCA-motif	CGTCA	624	5	629	-	Hordeum vulgare	cis-acting regulatory element involved in the MeJA-responsiveness
Chr3:1241295-1242372	Csa3G011750	GCN4_motif	TGAGTCA	843	7	850	-	Oryza sativa	cis-regulatory element involved in endosperm expression
Chr3:1241295-1242372	Csa3G011750	GT1-motif	GGTTAA	183	6	189	-	Arabidopsis thaliana	light responsive element
Chr3:1241295-1242372	Csa3G011750	LTR	CCGAAA	335	6	341	+	Hordeum vulgare	cis-acting element involved in low-temperature responsiveness
Chr3:1241295-1242372	Csa3G011750	O2-site	GATGA(C/T)(A/G)TG(A/G)	683	8	691	-	Zea mays	cis-acting regulatory element involved in zein metabolism regulation
Chr3:1241295-1242372	Csa3G011750	TATA-box	TATAAAA	448	7	455	-	Pisum sativum	core promoter element around -30 of transcription start
Chr3:1241295-1242372	Csa3G011750	TATA-box	TATAAA	449	6	455	-	Helianthus annuus	core promoter element around -30 of transcription start
Chr3:1241295-1242372	Csa3G011750	TATA-box	TATAA	450	5	455	-	Arabidopsis thaliana	core promoter element around -30 of transcription start
Chr3:1241295-1242372	Csa3G011750	TATA-box	TATA	451	4	455	+	Arabidopsis thaliana	core promoter element around -30 of transcription start
Chr3:1241295-1242372	Csa3G011750	TATA-box	TATAAGAA	637	8	645	-	Zea mays	core promoter element around -30 of transcription start
Chr3:1241295-1242372	Csa3G011750	TATA-box	TATAA	640	5	645	-	Arabidopsis thaliana	core promoter element around -30 of transcription start
Chr3:1241295-1242372	Csa3G011750	TATA-box	TATA	641	4	645	-	Arabidopsis thaliana	core promoter element around -30 of transcription start
Chr3:1241295-1242372	Csa3G011750	TCT-motif	TCTTAC	1009	6	1015	-	Arabidopsis thaliana	part of a light responsive element
Chr3:1241295-1242372	Csa3G011750	TGACG-motif	TGACG	624	5	629	+	Hordeum vulgare	cis-acting regulatory element involved in the MeJA-responsiveness
Chr3:1241295-1242372	Csa3G011750	TGA-element	AACGAC	655	6	661	+	Brassica oleracea	auxin-responsive element
Chr3:2013104-2014120	Csa3G019980	ARE	AAACCA	998	6	1004	-	Zea mays	cis-acting regulatory element essential for the anaerobic induction
Chr3:2013104-2014120	Csa3G019980	Box 4	ATTAAT	744	6	750	-	Petroselinum crispum	part of a conserved DNA module involved in light responsiveness
Chr3:2013104-2014120	Csa3G019980	CAAT-box	CCAAT	83	5	88	+	Arabidopsis thaliana	common cis-acting element in promoter and enhancer regions
Chr3:2013104-2014120	Csa3G019980	CAAT-box	CAAAT	133	5	138	-	Pisum sativum	common cis-acting element in promoter and enhancer regions
Chr3:2013104-2014120	Csa3G019980	CAAT-box	CCAAT	244	5	249	+	Arabidopsis thaliana	common cis-acting element in promoter and enhancer regions
Chr3:2013104-2014120	Csa3G019980	CAAT-box	CAAAT	280	5	285	-	Pisum sativum	common cis-acting element in promoter and enhancer regions
Chr3:2013104-2014120	Csa3G019980	CAAT-box	CAAAT	317	5	322	+	Pisum sativum	common cis-acting element in promoter and enhancer regions
Chr3:2013104-2014120	Csa3G019980	CAAT-box	CCAAT	757	5	762	-	Arabidopsis thaliana	common cis-acting element in promoter and enhancer regions
Chr3:2013104-2014120	Csa3G019980	CAAT-box	CAAAT	770	5	775	+	Pisum sativum	common cis-acting element in promoter and enhancer regions
Chr3:2013104-2014120	Csa3G019980	CAAT-box	CCAAT	888	5	893	-	Arabidopsis thaliana	common cis-acting element in promoter and enhancer regions
Chr3:2013104-2014120	Csa3G019980	CAAT-box	CAAAT	904	5	909	-	Pisum sativum	common cis-acting element in promoter and enhancer regions
Chr3:2013104-2014120	Csa3G019980	CAT-box	GCCACT	285	6	291	+	Arabidopsis thaliana	cis-acting regulatory element related to meristem expression
Chr3:2013104-2014120	Csa3G019980	GATA-motif	GATAGGA	864	7	871	+	Arabidopsis thaliana	part of a light responsive element
Chr3:2013104-2014120	Csa3G019980	MBS	CAACTG	592	6	598	+	Arabidopsis thaliana	MYB binding site involved in drought-inducibility
Chr3:2013104-2014120	Csa3G019980	P-box	CCTTTTG	23	7	30	+	Oryza sativa	gibberellin-responsive element
Chr3:2013104-2014120	Csa3G019980	TATA-box	TATA	836	4	840	-	Arabidopsis thaliana	core promoter element around -30 of transcription start
Chr3:2013104-2014120	Csa3G019980	TATA-box	ATTATA	931	6	937	+	Brassica napus	core promoter element around -30 of transcription start
Chr3:2013104-2014120	Csa3G019980	TATA-box	TATAA	932	5	937	-	Arabidopsis thaliana	core promoter element around -30 of transcription start
Chr3:2013104-2014120	Csa3G019980	TATA-box	TATA	933	4	937	-	Arabidopsis thaliana	core promoter element around -30 of transcription start
Chr3:2013104-2014120	Csa3G019980	TATA-box	TATAAA	1001	6	1007	-	Helianthus annuus	core promoter element around -30 of transcription start
Chr3:2013104-2014120	Csa3G019980	TATA-box	TATAA	1002	5	1007	-	Arabidopsis thaliana	core promoter element around -30 of transcription start
Chr3:2013104-2014120	Csa3G019980	TATA-box	TATA	1003	4	1007	-	Arabidopsis thaliana	core promoter element around -30 of transcription start
Chr3:2013104-2014120	Csa3G019980	TCA-element	CCATCTTTTT	712	9	721	-	Nicotiana tabacum	cis-acting element involved in salicylic acid responsiveness
Chr3:2013104-2014120	Csa3G019980	TGA-element	AACGAC	446	6	452	-	Brassica oleracea	auxin-responsive element
Chr3:2517203-2518626	Csa3G035880	ABRE	ACGTG	835	5	840	-	Arabidopsis thaliana	cis-acting element involved in the abscisic acid responsiveness
Chr3:2517203-2518626	Csa3G035880	ABRE	ACGTG	1400	5	1405	+	Arabidopsis thaliana	cis-acting element involved in the abscisic acid responsiveness
Chr3:2517203-2518626	Csa3G035880	ARE	AAACCA	152	6	158	+	Zea mays	cis-acting regulatory element essential for the anaerobic induction
Chr3:2517203-2518626	Csa3G035880	ARE	AAACCA	536	6	542	+	Zea mays	cis-acting regulatory element essential for the anaerobic induction
Chr3:2517203-2518626	Csa3G035880	ARE	AAACCA	949	6	955	-	Zea mays	cis-acting regulatory element essential for the anaerobic induction
Chr3:2517203-2518626	Csa3G035880	ARE	AAACCA	1418	6	1424	+	Zea mays	cis-acting regulatory element essential for the anaerobic induction
Chr3:2517203-2518626	Csa3G035880	CAAT-box	CCAAT	195	5	200	+	Arabidopsis thaliana	common cis-acting element in promoter and enhancer regions
Chr3:2517203-2518626	Csa3G035880	CAAT-box	CAAAT	325	5	330	+	Pisum sativum	common cis-acting element in promoter and enhancer regions
Chr3:2517203-2518626	Csa3G035880	CAAT-box	CAACCAACTCC	609	10	619	+	Arabidopsis thaliana	common cis-acting element in promoter and enhancer regions
Chr3:2517203-2518626	Csa3G035880	CAAT-box	CAAAT	683	5	688	-	Pisum sativum	common cis-acting element in promoter and enhancer regions
Chr3:2517203-2518626	Csa3G035880	CAAT-box	CCAAT	783	5	788	+	Arabidopsis thaliana	common cis-acting element in promoter and enhancer regions
Chr3:2517203-2518626	Csa3G035880	CAAT-box	CAAAT	961	5	966	+	Pisum sativum	common cis-acting element in promoter and enhancer regions
Chr3:2517203-2518626	Csa3G035880	CAAT-box	CCAAT	1006	5	1011	-	Arabidopsis thaliana	common cis-acting element in promoter and enhancer regions
Chr3:2517203-2518626	Csa3G035880	CAAT-box	CAAAT	1065	5	1070	-	Pisum sativum	common cis-acting element in promoter and enhancer regions
Chr3:2517203-2518626	Csa3G035880	CAAT-box	CCCAATTT	1361	8	1369	+	Arabidopsis thaliana	common cis-acting element in promoter and enhancer regions
Chr3:2517203-2518626	Csa3G035880	CAAT-box	CCAAT	1362	5	1367	+	Arabidopsis thaliana	common cis-acting element in promoter and enhancer regions
Chr3:2517203-2518626	Csa3G035880	CCAAT-box	CAACGG	172	6	178	+	Hordeum vulgare	MYBHv1 binding site
Chr3:2517203-2518626	Csa3G035880	CCAAT-box	CAACGG	978	6	984	+	Hordeum vulgare	MYBHv1 binding site
Chr3:2517203-2518626	Csa3G035880	CGTCA-motif	CGTCA	126	5	131	+	Hordeum vulgare	cis-acting regulatory element involved in the MeJA-responsiveness
Chr3:2517203-2518626	Csa3G035880	GARE-motif	TCTGTTG	105	7	112	-	Brassica oleracea	gibberellin-responsive element
Chr3:2517203-2518626	Csa3G035880	GARE-motif	TCTGTTG	234	7	241	-	Brassica oleracea	gibberellin-responsive element
Chr3:2517203-2518626	Csa3G035880	GATA-motif	GATAGGA	429	7	436	-	Arabidopsis thaliana	part of a light responsive element
Chr3:2517203-2518626	Csa3G035880	G-box	CACGAC	738	6	744	+	Zea mays	cis-acting regulatory element involved in light responsiveness
Chr3:2517203-2518626	Csa3G035880	G-box	TACGTG	835	6	841	-	Arabidopsis thaliana	cis-acting regulatory element involved in light responsiveness
Chr3:2517203-2518626	Csa3G035880	G-box	CCACGTAA	1398	8	1406	-	Brassica napus	cis-acting regulatory element involved in light responsiveness
Chr3:2517203-2518626	Csa3G035880	G-box	TACGTG	1399	6	1405	+	Arabidopsis thaliana	cis-acting regulatory element involved in light responsiveness
Chr3:2517203-2518626	Csa3G035880	LTR	CCGAAA	943	6	949	-	Hordeum vulgare	cis-acting element involved in low-temperature responsiveness
Chr3:2517203-2518626	Csa3G035880	LTR	CCGAAA	1012	6	1018	-	Hordeum vulgare	cis-acting element involved in low-temperature responsiveness
Chr3:2517203-2518626	Csa3G035880	LTR	CCGAAA	1058	6	1064	-	Hordeum vulgare	cis-acting element involved in low-temperature responsiveness
Chr3:2517203-2518626	Csa3G035880	LTR	CCGAAA	1081	6	1087	+	Hordeum vulgare	cis-acting element involved in low-temperature responsiveness
Chr3:2517203-2518626	Csa3G035880	MBS	CAACTG	339	6	345	+	Arabidopsis thaliana	MYB binding site involved in drought-inducibility
Chr3:2517203-2518626	Csa3G035880	O2-site	GATGACATGG	447	9	456	-	Zea mays	cis-acting regulatory element involved in zein metabolism regulation
Chr3:2517203-2518626	Csa3G035880	O2-site	GATGACATGG	1097	9	1106	+	Zea mays	cis-acting regulatory element involved in zein metabolism regulation
Chr3:2517203-2518626	Csa3G035880	Sp1	GGGCGG	1288	6	1294	+	Oryza sativa	light responsive element
Chr3:2517203-2518626	Csa3G035880	TATA-box	TATA	139	4	143	+	Arabidopsis thaliana	core promoter element around -30 of transcription start
Chr3:2517203-2518626	Csa3G035880	TATA-box	TATAAGAA	575	8	583	-	Zea mays	core promoter element around -30 of transcription start
Chr3:2517203-2518626	Csa3G035880	TATA-box	TATAA	578	5	583	-	Arabidopsis thaliana	core promoter element around -30 of transcription start
Chr3:2517203-2518626	Csa3G035880	TATA-box	TATA	579	4	583	+	Arabidopsis thaliana	core promoter element around -30 of transcription start
Chr3:2517203-2518626	Csa3G035880	TATA-box	ccTATAAAaa	715	9	724	+	Arabidopsis thaliana	core promoter element around -30 of transcription start
Chr3:2517203-2518626	Csa3G035880	TATA-box	TATA	717	4	721	-	Arabidopsis thaliana	core promoter element around -30 of transcription start
Chr3:2517203-2518626	Csa3G035880	TATA-box	TATA	873	4	877	-	Arabidopsis thaliana	core promoter element around -30 of transcription start
Chr3:2517203-2518626	Csa3G035880	TATC-box	TATCCCA	542	7	549	+	Oryza sativa	cis-acting element involved in gibberellin-responsiveness
Chr3:2517203-2518626	Csa3G035880	TCA-element	TCAGAAGAGG	658	9	667	-	Brassica oleracea	cis-acting element involved in salicylic acid responsiveness
Chr3:2517203-2518626	Csa3G035880	TC-rich repeats	ATTCTCTAAC	697	9	706	+	Nicotiana tabacum	cis-acting element involved in defense and stress responsiveness
Chr3:2517203-2518626	Csa3G035880	TGACG-motif	TGACG	126	5	131	-	Hordeum vulgare	cis-acting regulatory element involved in the MeJA-responsiveness
Chr3:3039618-3040220	Csa3G043940	3-AF1 binding site	TAAGAGAGGAA	529	10	539	+	Solanum tuberosum	light responsive element
Chr3:3039618-3040220	Csa3G043940	Box 4	ATTAAT	379	6	385	-	Petroselinum crispum	part of a conserved DNA module involved in light responsiveness
Chr3:3039618-3040220	Csa3G043940	CAAT-box	CAAAT	11	5	16	-	Pisum sativum	common cis-acting element in promoter and enhancer regions
Chr3:3039618-3040220	Csa3G043940	CAAT-box	CCAAT	145	5	150	+	Arabidopsis thaliana	common cis-acting element in promoter and enhancer regions
Chr3:3039618-3040220	Csa3G043940	CAAT-box	CCAAT	232	5	237	-	Arabidopsis thaliana	common cis-acting element in promoter and enhancer regions
Chr3:3039618-3040220	Csa3G043940	CAAT-box	AGCTCAATTTCA	384	11	395	-	Daucus carota	common cis-acting element in promoter and enhancer regions
Chr3:3039618-3040220	Csa3G043940	CAAT-box	CAAAT	477	5	482	+	Pisum sativum	common cis-acting element in promoter and enhancer regions
Chr3:3039618-3040220	Csa3G043940	CGTCA-motif	CGTCA	469	5	474	+	Hordeum vulgare	cis-acting regulatory element involved in the MeJA-responsiveness
Chr3:3039618-3040220	Csa3G043940	CGTCA-motif	CGTCA	512	5	517	-	Hordeum vulgare	cis-acting regulatory element involved in the MeJA-responsiveness
Chr3:3039618-3040220	Csa3G043940	P-box	CCTTTTG	213	7	220	-	Oryza sativa	gibberellin-responsive element
Chr3:3039618-3040220	Csa3G043940	TATA-box	TACAAAA	39	7	46	+	Oryza sativa	core promoter element around -30 of transcription start
Chr3:3039618-3040220	Csa3G043940	TATA-box	TATATA	404	6	410	-	Arabidopsis thaliana	core promoter element around -30 of transcription start
Chr3:3039618-3040220	Csa3G043940	TATA-box	ATATAA	405	6	411	+	Brassica oleracea	core promoter element around -30 of transcription start
Chr3:3039618-3040220	Csa3G043940	TATA-box	TATA	406	4	410	-	Arabidopsis thaliana	core promoter element around -30 of transcription start
Chr3:3039618-3040220	Csa3G043940	TGACG-motif	TGACG	469	5	474	-	Hordeum vulgare	cis-acting regulatory element involved in the MeJA-responsiveness
Chr3:3039618-3040220	Csa3G043940	TGACG-motif	TGACG	512	5	517	+	Hordeum vulgare	cis-acting regulatory element involved in the MeJA-responsiveness
Chr3:3041856-3042593	Csa3G043950	A-box	CCGTCC	259	6	265	-	Petroselinum crispum	cis-acting regulatory element
Chr3:3041856-3042593	Csa3G043950	ARE	AAACCA	665	6	671	+	Zea mays	cis-acting regulatory element essential for the anaerobic induction
Chr3:3041856-3042593	Csa3G043950	CAAT-box	CCAAT	73	5	78	-	Arabidopsis thaliana	common cis-acting element in promoter and enhancer regions
Chr3:3041856-3042593	Csa3G043950	CAAT-box	CCAAT	543	5	548	-	Arabidopsis thaliana	common cis-acting element in promoter and enhancer regions
Chr3:3041856-3042593	Csa3G043950	CAAT-box	CAAAT	584	5	589	+	Pisum sativum	common cis-acting element in promoter and enhancer regions
Chr3:3041856-3042593	Csa3G043950	CAAT-box	CCAAT	668	5	673	+	Arabidopsis thaliana	common cis-acting element in promoter and enhancer regions
Chr3:3041856-3042593	Csa3G043950	CAT-box	GCCACT	142	6	148	+	Arabidopsis thaliana	cis-acting regulatory element related to meristem expression
Chr3:3041856-3042593	Csa3G043950	CCAAT-box	CAACGG	380	6	386	-	Hordeum vulgare	MYBHv1 binding site
Chr3:3041856-3042593	Csa3G043950	MBS	CAACTG	137	6	143	+	Arabidopsis thaliana	MYB binding site involved in drought-inducibility
Chr3:3041856-3042593	Csa3G043950	O2-site	GATGATGTGG	149	9	158	-	Zea mays	cis-acting regulatory element involved in zein metabolism regulation
Chr3:3041856-3042593	Csa3G043950	TATA-box	TAAAGATT	221	8	229	-	Arabidopsis thaliana	core promoter element around -30 of transcription start
Chr3:3041856-3042593	Csa3G043950	TATA-box	ATATAA	498	6	504	+	Brassica oleracea	core promoter element around -30 of transcription start
Chr3:3041856-3042593	Csa3G043950	TATA-box	TATA	499	4	503	-	Arabidopsis thaliana	core promoter element around -30 of transcription start
Chr3:3041856-3042593	Csa3G043950	TGA-element	AACGAC	329	6	335	+	Brassica oleracea	auxin-responsive element
Chr3:3043194-3043904	Csa3G043960	ABRE	ACGTG	397	5	402	-	Arabidopsis thaliana	cis-acting element involved in the abscisic acid responsiveness
Chr3:3043194-3043904	Csa3G043960	CAAT-box	CCAAT	50	5	55	+	Arabidopsis thaliana	common cis-acting element in promoter and enhancer regions
Chr3:3043194-3043904	Csa3G043960	CAAT-box	CCAAT	112	5	117	+	Arabidopsis thaliana	common cis-acting element in promoter and enhancer regions
Chr3:3043194-3043904	Csa3G043960	CAAT-box	CCAAT	385	5	390	-	Arabidopsis thaliana	common cis-acting element in promoter and enhancer regions
Chr3:3043194-3043904	Csa3G043960	CAAT-box	CAAAT	470	5	475	+	Pisum sativum	common cis-acting element in promoter and enhancer regions
Chr3:3043194-3043904	Csa3G043960	CAAT-box	CCAAT	483	5	488	-	Arabidopsis thaliana	common cis-acting element in promoter and enhancer regions
Chr3:3043194-3043904	Csa3G043960	CAAT-box	CCAAT	515	5	520	+	Arabidopsis thaliana	common cis-acting element in promoter and enhancer regions
Chr3:3043194-3043904	Csa3G043960	CAAT-box	CCAAT	562	5	567	-	Arabidopsis thaliana	common cis-acting element in promoter and enhancer regions
Chr3:3043194-3043904	Csa3G043960	CAAT-box	CCAAT	626	5	631	-	Arabidopsis thaliana	common cis-acting element in promoter and enhancer regions
Chr3:3043194-3043904	Csa3G043960	CCAAT-box	CAACGG	620	6	626	+	Hordeum vulgare	MYBHv1 binding site
Chr3:3043194-3043904	Csa3G043960	CGTCA-motif	CGTCA	608	5	613	+	Hordeum vulgare	cis-acting regulatory element involved in the MeJA-responsiveness
Chr3:3043194-3043904	Csa3G043960	G-Box	CACGTT	397	6	403	+	Pisum sativum	cis-acting regulatory element involved in light responsiveness
Chr3:3043194-3043904	Csa3G043960	MBS	CAACTG	611	6	617	+	Arabidopsis thaliana	MYB binding site involved in drought-inducibility
Chr3:3043194-3043904	Csa3G043960	Sp1	GGGCGG	250	6	256	+	Oryza sativa	light responsive element
Chr3:3043194-3043904	Csa3G043960	TATA-box	ATATAA	438	6	444	+	Brassica oleracea	core promoter element around -30 of transcription start
Chr3:3043194-3043904	Csa3G043960	TATA-box	TATA	439	4	443	-	Arabidopsis thaliana	core promoter element around -30 of transcription start
Chr3:3043194-3043904	Csa3G043960	TCCC-motif	TCTCCCT	178	7	185	+	Spinacia oleracea	part of a light responsive element
Chr3:3043194-3043904	Csa3G043960	TC-rich repeats	GTTTTCTTAC	93	9	102	+	Nicotiana tabacum	cis-acting element involved in defense and stress responsiveness
Chr3:3043194-3043904	Csa3G043960	TGACG-motif	TGACG	608	5	613	-	Hordeum vulgare	cis-acting regulatory element involved in the MeJA-responsiveness
Chr3:3043194-3043904	Csa3G043960	TGA-element	AACGAC	199	6	205	-	Brassica oleracea	auxin-responsive element
Chr3:3043194-3043904	Csa3G043960	TGA-element	AACGAC	301	6	307	-	Brassica oleracea	auxin-responsive element
Chr3:4871485-4873639	Csa3G098560	ARE	AAACCA	310	6	316	-	Zea mays	cis-acting regulatory element essential for the anaerobic induction
Chr3:4871485-4873639	Csa3G098560	ARE	AAACCA	996	6	1002	+	Zea mays	cis-acting regulatory element essential for the anaerobic induction
Chr3:4871485-4873639	Csa3G098560	ARE	AAACCA	1040	6	1046	+	Zea mays	cis-acting regulatory element essential for the anaerobic induction
Chr3:4871485-4873639	Csa3G098560	Box 4	ATTAAT	1092	6	1098	-	Petroselinum crispum	part of a conserved DNA module involved in light responsiveness
Chr3:4871485-4873639	Csa3G098560	CAAT-box	CAAAT	48	5	53	+	Pisum sativum	common cis-acting element in promoter and enhancer regions
Chr3:4871485-4873639	Csa3G098560	CAAT-box	CCAAT	191	5	196	+	Arabidopsis thaliana	common cis-acting element in promoter and enhancer regions
Chr3:4871485-4873639	Csa3G098560	CAAT-box	CAAAT	227	5	232	+	Pisum sativum	common cis-acting element in promoter and enhancer regions
Chr3:4871485-4873639	Csa3G098560	CAAT-box	CAAAT	280	5	285	+	Pisum sativum	common cis-acting element in promoter and enhancer regions
Chr3:4871485-4873639	Csa3G098560	CAAT-box	CAAAT	317	5	322	+	Pisum sativum	common cis-acting element in promoter and enhancer regions
Chr3:4871485-4873639	Csa3G098560	CAAT-box	CAAAT	358	5	363	+	Pisum sativum	common cis-acting element in promoter and enhancer regions
Chr3:4871485-4873639	Csa3G098560	CAAT-box	CAAAT	376	5	381	-	Pisum sativum	common cis-acting element in promoter and enhancer regions
Chr3:4871485-4873639	Csa3G098560	CAAT-box	CCAAT	402	5	407	+	Arabidopsis thaliana	common cis-acting element in promoter and enhancer regions
Chr3:4871485-4873639	Csa3G098560	CAAT-box	CCAAT	447	5	452	+	Arabidopsis thaliana	common cis-acting element in promoter and enhancer regions
Chr3:4871485-4873639	Csa3G098560	CAAT-box	CAAAT	1000	5	1005	+	Pisum sativum	common cis-acting element in promoter and enhancer regions
Chr3:4871485-4873639	Csa3G098560	CAAT-box	CAAAT	1111	5	1116	+	Pisum sativum	common cis-acting element in promoter and enhancer regions
Chr3:4871485-4873639	Csa3G098560	CAAT-box	CAAAT	1162	5	1167	+	Pisum sativum	common cis-acting element in promoter and enhancer regions
Chr3:4871485-4873639	Csa3G098560	CAAT-box	CAAAT	1433	5	1438	+	Pisum sativum	common cis-acting element in promoter and enhancer regions
Chr3:4871485-4873639	Csa3G098560	CGTCA-motif	CGTCA	502	5	507	+	Hordeum vulgare	cis-acting regulatory element involved in the MeJA-responsiveness
Chr3:4871485-4873639	Csa3G098560	CGTCA-motif	CGTCA	559	5	564	-	Hordeum vulgare	cis-acting regulatory element involved in the MeJA-responsiveness
Chr3:4871485-4873639	Csa3G098560	CGTCA-motif	CGTCA	981	5	986	+	Hordeum vulgare	cis-acting regulatory element involved in the MeJA-responsiveness
Chr3:4871485-4873639	Csa3G098560	chs-CMA2a	TCACTTGA	1030	8	1038	-	Petroselinum crispum	part of a light responsive element
Chr3:4871485-4873639	Csa3G098560	GATA-motif	GATAGGG	574	7	581	-	Pisum sativum	part of a light responsive element
Chr3:4871485-4873639	Csa3G098560	G-box	CACGAC	695	6	701	-	Zea mays	cis-acting regulatory element involved in light responsiveness
Chr3:4871485-4873639	Csa3G098560	GT1-motif	GGTTAA	873	6	879	-	Arabidopsis thaliana	light responsive element
Chr3:4871485-4873639	Csa3G098560	GT1-motif	GGTTAA	1141	6	1147	-	Arabidopsis thaliana	light responsive element
Chr3:4871485-4873639	Csa3G098560	MBS	CAACTG	690	6	696	+	Arabidopsis thaliana	MYB binding site involved in drought-inducibility
Chr3:4871485-4873639	Csa3G098560	TATA-box	TATA	373	4	377	+	Arabidopsis thaliana	core promoter element around -30 of transcription start
Chr3:4871485-4873639	Csa3G098560	TATA-box	TATA	964	4	968	+	Arabidopsis thaliana	core promoter element around -30 of transcription start
Chr3:4871485-4873639	Csa3G098560	TATA-box	TACAAAA	1203	7	1210	+	Oryza sativa	core promoter element around -30 of transcription start
Chr3:4871485-4873639	Csa3G098560	TATA-box	TATAAAT	1295	7	1302	-	Brassica juncea	core promoter element around -30 of transcription start
Chr3:4871485-4873639	Csa3G098560	TATA-box	TATAAA	1296	6	1302	-	Helianthus annuus	core promoter element around -30 of transcription start
Chr3:4871485-4873639	Csa3G098560	TATA-box	TATAA	1297	5	1302	-	Arabidopsis thaliana	core promoter element around -30 of transcription start
Chr3:4871485-4873639	Csa3G098560	TATA-box	TATA	1298	4	1302	-	Arabidopsis thaliana	core promoter element around -30 of transcription start
Chr3:4871485-4873639	Csa3G098560	TCA-element	CCATCTTTTT	1052	9	1061	-	Nicotiana tabacum	cis-acting element involved in salicylic acid responsiveness
Chr3:4871485-4873639	Csa3G098560	TC-rich repeats	ATTCTCTAAC	66	9	75	+	Nicotiana tabacum	cis-acting element involved in defense and stress responsiveness
Chr3:4871485-4873639	Csa3G098560	TGACG-motif	TGACG	502	5	507	-	Hordeum vulgare	cis-acting regulatory element involved in the MeJA-responsiveness
Chr3:4871485-4873639	Csa3G098560	TGACG-motif	TGACG	559	5	564	+	Hordeum vulgare	cis-acting regulatory element involved in the MeJA-responsiveness
Chr3:4871485-4873639	Csa3G098560	TGACG-motif	TGACG	981	5	986	-	Hordeum vulgare	cis-acting regulatory element involved in the MeJA-responsiveness
Chr3:6390558-6391802	Csa3G117400	A-box	CCGTCC	738	6	744	+	Petroselinum crispum	cis-acting regulatory element
Chr3:6390558-6391802	Csa3G117400	ARE	AAACCA	1212	6	1218	+	Zea mays	cis-acting regulatory element essential for the anaerobic induction
Chr3:6390558-6391802	Csa3G117400	Box 4	ATTAAT	24	6	30	+	Petroselinum crispum	part of a conserved DNA module involved in light responsiveness
Chr3:6390558-6391802	Csa3G117400	CAAT-box	CAAAT	5	5	10	-	Pisum sativum	common cis-acting element in promoter and enhancer regions
Chr3:6390558-6391802	Csa3G117400	CAAT-box	CCAAT	84	5	89	-	Arabidopsis thaliana	common cis-acting element in promoter and enhancer regions
Chr3:6390558-6391802	Csa3G117400	CAAT-box	CAAAT	149	5	154	-	Pisum sativum	common cis-acting element in promoter and enhancer regions
Chr3:6390558-6391802	Csa3G117400	CAAT-box	CAAAT	238	5	243	-	Pisum sativum	common cis-acting element in promoter and enhancer regions
Chr3:6390558-6391802	Csa3G117400	CAAT-box	CCAAT	384	5	389	+	Arabidopsis thaliana	common cis-acting element in promoter and enhancer regions
Chr3:6390558-6391802	Csa3G117400	CAAT-box	CCAAT	387	5	392	-	Arabidopsis thaliana	common cis-acting element in promoter and enhancer regions
Chr3:6390558-6391802	Csa3G117400	CAAT-box	CCAAT	1162	5	1167	-	Arabidopsis thaliana	common cis-acting element in promoter and enhancer regions
Chr3:6390558-6391802	Csa3G117400	CAAT-box	CCAAT	1215	5	1220	+	Arabidopsis thaliana	common cis-acting element in promoter and enhancer regions
Chr3:6390558-6391802	Csa3G117400	CCAAT-box	CAACGG	699	6	705	-	Hordeum vulgare	MYBHv1 binding site
Chr3:6390558-6391802	Csa3G117400	CGTCA-motif	CGTCA	114	5	119	-	Hordeum vulgare	cis-acting regulatory element involved in the MeJA-responsiveness
Chr3:6390558-6391802	Csa3G117400	P-box	CCTTTTG	171	7	178	-	Oryza sativa	gibberellin-responsive element
Chr3:6390558-6391802	Csa3G117400	TATA-box	TATAAAT	489	7	496	-	Brassica juncea	core promoter element around -30 of transcription start
Chr3:6390558-6391802	Csa3G117400	TATA-box	TATAAA	490	6	496	-	Helianthus annuus	core promoter element around -30 of transcription start
Chr3:6390558-6391802	Csa3G117400	TATA-box	TATAA	491	5	496	-	Arabidopsis thaliana	core promoter element around -30 of transcription start
Chr3:6390558-6391802	Csa3G117400	TATA-box	TATA	492	4	496	+	Arabidopsis thaliana	core promoter element around -30 of transcription start
Chr3:6390558-6391802	Csa3G117400	TATA-box	ATTATA	790	6	796	+	Brassica napus	core promoter element around -30 of transcription start
Chr3:6390558-6391802	Csa3G117400	TATA-box	TATAA	791	5	796	-	Arabidopsis thaliana	core promoter element around -30 of transcription start
Chr3:6390558-6391802	Csa3G117400	TATA-box	TATA	792	4	796	-	Arabidopsis thaliana	core promoter element around -30 of transcription start
Chr3:6390558-6391802	Csa3G117400	TCCC-motif	TCTCCCT	1026	7	1033	-	Spinacia oleracea	part of a light responsive element
Chr3:6390558-6391802	Csa3G117400	TGACG-motif	TGACG	114	5	119	+	Hordeum vulgare	cis-acting regulatory element involved in the MeJA-responsiveness
Chr3:6396409-6398137	Csa3G117410	ARE	AAACCA	947	6	953	-	Zea mays	cis-acting regulatory element essential for the anaerobic induction
Chr3:6396409-6398137	Csa3G117410	CAAT-box	CCAAT	388	5	393	+	Arabidopsis thaliana	common cis-acting element in promoter and enhancer regions
Chr3:6396409-6398137	Csa3G117410	CAAT-box	CAAAT	410	5	415	-	Pisum sativum	common cis-acting element in promoter and enhancer regions
Chr3:6396409-6398137	Csa3G117410	CAAT-box	CCAAT	512	5	517	-	Arabidopsis thaliana	common cis-acting element in promoter and enhancer regions
Chr3:6396409-6398137	Csa3G117410	CAAT-box	CCAAT	524	5	529	+	Arabidopsis thaliana	common cis-acting element in promoter and enhancer regions
Chr3:6396409-6398137	Csa3G117410	CAAT-box	CCAAT	547	5	552	+	Arabidopsis thaliana	common cis-acting element in promoter and enhancer regions
Chr3:6396409-6398137	Csa3G117410	CAAT-box	CAAAT	579	5	584	+	Pisum sativum	common cis-acting element in promoter and enhancer regions
Chr3:6396409-6398137	Csa3G117410	CAAT-box	CAAAT	664	5	669	-	Pisum sativum	common cis-acting element in promoter and enhancer regions
Chr3:6396409-6398137	Csa3G117410	CAAT-box	CCAAT	945	5	950	-	Arabidopsis thaliana	common cis-acting element in promoter and enhancer regions
Chr3:6396409-6398137	Csa3G117410	CAAT-box	CAAAT	1139	5	1144	-	Pisum sativum	common cis-acting element in promoter and enhancer regions
Chr3:6396409-6398137	Csa3G117410	CAAT-box	CCAAT	1211	5	1216	+	Arabidopsis thaliana	common cis-acting element in promoter and enhancer regions
Chr3:6396409-6398137	Csa3G117410	CAAT-box	CAAAT	1360	5	1365	-	Pisum sativum	common cis-acting element in promoter and enhancer regions
Chr3:6396409-6398137	Csa3G117410	CAAT-box	CCAAT	1439	5	1444	-	Arabidopsis thaliana	common cis-acting element in promoter and enhancer regions
Chr3:6396409-6398137	Csa3G117410	CAT-box	GCCACT	447	6	453	+	Arabidopsis thaliana	cis-acting regulatory element related to meristem expression
Chr3:6396409-6398137	Csa3G117410	CGTCA-motif	CGTCA	49	5	54	-	Hordeum vulgare	cis-acting regulatory element involved in the MeJA-responsiveness
Chr3:6396409-6398137	Csa3G117410	CGTCA-motif	CGTCA	709	5	714	+	Hordeum vulgare	cis-acting regulatory element involved in the MeJA-responsiveness
Chr3:6396409-6398137	Csa3G117410	CGTCA-motif	CGTCA	1282	5	1287	+	Hordeum vulgare	cis-acting regulatory element involved in the MeJA-responsiveness
Chr3:6396409-6398137	Csa3G117410	CGTCA-motif	CGTCA	1291	5	1296	+	Hordeum vulgare	cis-acting regulatory element involved in the MeJA-responsiveness
Chr3:6396409-6398137	Csa3G117410	GATA-motif	AAGGATAAGG	37	9	46	+	Solanum tuberosum	part of a light responsive element
Chr3:6396409-6398137	Csa3G117410	G-box	CACGAC	297	6	303	+	Zea mays	cis-acting regulatory element involved in light responsiveness
Chr3:6396409-6398137	Csa3G117410	GC-motif	CCCCCG	355	6	361	-	Zea mays	enhancer-like element involved in anoxic specific inducibility
Chr3:6396409-6398137	Csa3G117410	GT1-motif	GGTTAAT	1471	7	1478	+	Avena sativa	light responsive element
Chr3:6396409-6398137	Csa3G117410	I-box	gGATAAGGTG	39	9	48	+	Zea mays	part of a light responsive element
Chr3:6396409-6398137	Csa3G117410	Sp1	GGGCGG	858	6	864	-	Oryza sativa	light responsive element
Chr3:6396409-6398137	Csa3G117410	Sp1	GGGCGG	1112	6	1118	-	Oryza sativa	light responsive element
Chr3:6396409-6398137	Csa3G117410	TATA-box	taTATAAAtc	3	10	13	-	Arabidopsis thaliana	core promoter element around -30 of transcription start
Chr3:6396409-6398137	Csa3G117410	TATA-box	TATAAAT	4	7	11	-	Brassica juncea	core promoter element around -30 of transcription start
Chr3:6396409-6398137	Csa3G117410	TATA-box	TATAAA	5	6	11	-	Helianthus annuus	core promoter element around -30 of transcription start
Chr3:6396409-6398137	Csa3G117410	TATA-box	TATATAA	6	7	13	-	Arabidopsis thaliana	core promoter element around -30 of transcription start
Chr3:6396409-6398137	Csa3G117410	TATA-box	TATATA	7	6	13	+	Arabidopsis thaliana	core promoter element around -30 of transcription start
Chr3:6396409-6398137	Csa3G117410	TATA-box	ATATAT	8	6	14	+	Brassica napus	core promoter element around -30 of transcription start
Chr3:6396409-6398137	Csa3G117410	TATA-box	TATATA	9	6	15	+	Arabidopsis thaliana	core promoter element around -30 of transcription start
Chr3:6396409-6398137	Csa3G117410	TATA-box	ATATAT	10	6	16	+	Brassica napus	core promoter element around -30 of transcription start
Chr3:6396409-6398137	Csa3G117410	TATA-box	TATA	11	4	15	+	Arabidopsis thaliana	core promoter element around -30 of transcription start
Chr3:6396409-6398137	Csa3G117410	TATA-box	ATTATA	971	6	977	+	Brassica napus	core promoter element around -30 of transcription start
Chr3:6396409-6398137	Csa3G117410	TATA-box	TATAA	972	5	977	-	Arabidopsis thaliana	core promoter element around -30 of transcription start
Chr3:6396409-6398137	Csa3G117410	TATA-box	TATA	973	4	977	-	Arabidopsis thaliana	core promoter element around -30 of transcription start
Chr3:6396409-6398137	Csa3G117410	TCCC-motif	TCTCCCT	1071	7	1078	+	Spinacia oleracea	part of a light responsive element
Chr3:6396409-6398137	Csa3G117410	TC-rich repeats	GTTTTCTTAC	337	9	346	+	Nicotiana tabacum	cis-acting element involved in defense and stress responsiveness
Chr3:6396409-6398137	Csa3G117410	TCT-motif	TCTTAC	1198	6	1204	+	Arabidopsis thaliana	part of a light responsive element
Chr3:6396409-6398137	Csa3G117410	TGACG-motif	TGACG	49	5	54	+	Hordeum vulgare	cis-acting regulatory element involved in the MeJA-responsiveness
Chr3:6396409-6398137	Csa3G117410	TGACG-motif	TGACG	709	5	714	-	Hordeum vulgare	cis-acting regulatory element involved in the MeJA-responsiveness
Chr3:6396409-6398137	Csa3G117410	TGACG-motif	TGACG	1282	5	1287	-	Hordeum vulgare	cis-acting regulatory element involved in the MeJA-responsiveness
Chr3:6396409-6398137	Csa3G117410	TGACG-motif	TGACG	1291	5	1296	-	Hordeum vulgare	cis-acting regulatory element involved in the MeJA-responsiveness
Chr3:7598119-7603571	Csa3G125000	A-box	CCGTCC	249	6	255	-	Petroselinum crispum	cis-acting regulatory element
Chr3:7598119-7603571	Csa3G125000	ARE	AAACCA	666	6	672	-	Zea mays	cis-acting regulatory element essential for the anaerobic induction
Chr3:7598119-7603571	Csa3G125000	ARE	AAACCA	1073	6	1079	+	Zea mays	cis-acting regulatory element essential for the anaerobic induction
Chr3:7598119-7603571	Csa3G125000	CAAT-box	CAAAT	278	5	283	-	Pisum sativum	common cis-acting element in promoter and enhancer regions
Chr3:7598119-7603571	Csa3G125000	CAAT-box	CAAAT	387	5	392	+	Pisum sativum	common cis-acting element in promoter and enhancer regions
Chr3:7598119-7603571	Csa3G125000	CAAT-box	CAAAT	447	5	452	-	Pisum sativum	common cis-acting element in promoter and enhancer regions
Chr3:7598119-7603571	Csa3G125000	CAAT-box	CAAAT	598	5	603	-	Pisum sativum	common cis-acting element in promoter and enhancer regions
Chr3:7598119-7603571	Csa3G125000	CAAT-box	CAAAT	1099	5	1104	-	Pisum sativum	common cis-acting element in promoter and enhancer regions
Chr3:7598119-7603571	Csa3G125000	CAAT-box	CAAAT	1148	5	1153	-	Pisum sativum	common cis-acting element in promoter and enhancer regions
Chr3:7598119-7603571	Csa3G125000	CAAT-box	CAAAT	1236	5	1241	-	Pisum sativum	common cis-acting element in promoter and enhancer regions
Chr3:7598119-7603571	Csa3G125000	CAAT-box	CAAAT	1361	5	1366	-	Pisum sativum	common cis-acting element in promoter and enhancer regions
Chr3:7598119-7603571	Csa3G125000	CAAT-box	CCAAT	1371	5	1376	+	Arabidopsis thaliana	common cis-acting element in promoter and enhancer regions
Chr3:7598119-7603571	Csa3G125000	CAAT-box	CAAAT	1453	5	1458	-	Pisum sativum	common cis-acting element in promoter and enhancer regions
Chr3:7598119-7603571	Csa3G125000	CCAAT-box	CAACGG	1256	6	1262	-	Hordeum vulgare	MYBHv1 binding site
Chr3:7598119-7603571	Csa3G125000	GARE-motif	TCTGTTG	638	7	645	+	Brassica oleracea	gibberellin-responsive element
Chr3:7598119-7603571	Csa3G125000	I-box	TGATAATGT	884	9	893	+	Solanum tuberosum	part of a light responsive element
Chr3:7598119-7603571	Csa3G125000	LTR	CCGAAA	687	6	693	-	Hordeum vulgare	cis-acting element involved in low-temperature responsiveness
Chr3:7598119-7603571	Csa3G125000	O2-site	GATGA(C/T)(A/G)TG(A/G)	655	8	663	+	Zea mays	cis-acting regulatory element involved in zein metabolism regulation
Chr3:7598119-7603571	Csa3G125000	TATA-box	TATA	707	4	711	+	Arabidopsis thaliana	core promoter element around -30 of transcription start
Chr3:7598119-7603571	Csa3G125000	TATA-box	TACAAAA	979	7	986	-	Oryza sativa	core promoter element around -30 of transcription start
Chr3:7598119-7603571	Csa3G125000	TATA-box	TATTTAAA	1068	8	1076	+	Arabidopsis thaliana	core promoter element around -30 of transcription start
Chr3:7598119-7603571	Csa3G125000	TATA-box	TATACA	1412	6	1418	-	Helianthus annuus	core promoter element around -30 of transcription start
Chr3:7598119-7603571	Csa3G125000	TATA-box	TATA	1414	4	1418	+	Arabidopsis thaliana	core promoter element around -30 of transcription start
Chr3:7598119-7603571	Csa3G125000	TCA-element	CCATCTTTTT	1216	9	1225	+	Nicotiana tabacum	cis-acting element involved in salicylic acid responsiveness
Chr3:7598119-7603571	Csa3G125000	TCCC-motif	TCTCCCT	561	7	568	+	Spinacia oleracea	part of a light responsive element
Chr3:7598119-7603571	Csa3G125000	TGA-element	AACGAC	112	6	118	-	Brassica oleracea	auxin-responsive element
Chr3:9097859-9098584	Csa3G134950	A-box	CCGTCC	562	6	568	-	Petroselinum crispum	cis-acting regulatory element
Chr3:9097859-9098584	Csa3G134950	ARE	AAACCA	152	6	158	-	Zea mays	cis-acting regulatory element essential for the anaerobic induction
Chr3:9097859-9098584	Csa3G134950	ATCT-motif	AATCTAATCC	425	9	434	-	Pisum sativum	part of a conserved DNA module involved in light responsiveness
Chr3:9097859-9098584	Csa3G134950	CAAT-box	CAAAT	16	5	21	+	Pisum sativum	common cis-acting element in promoter and enhancer regions
Chr3:9097859-9098584	Csa3G134950	CAAT-box	CCAAT	144	5	149	-	Arabidopsis thaliana	common cis-acting element in promoter and enhancer regions
Chr3:9097859-9098584	Csa3G134950	CAAT-box	CCAAT	208	5	213	-	Arabidopsis thaliana	common cis-acting element in promoter and enhancer regions
Chr3:9097859-9098584	Csa3G134950	CAAT-box	CAAAT	325	5	330	+	Pisum sativum	common cis-acting element in promoter and enhancer regions
Chr3:9097859-9098584	Csa3G134950	CAAT-box	CAAAT	344	5	349	-	Pisum sativum	common cis-acting element in promoter and enhancer regions
Chr3:9097859-9098584	Csa3G134950	CAAT-box	CCAAT	385	5	390	-	Arabidopsis thaliana	common cis-acting element in promoter and enhancer regions
Chr3:9097859-9098584	Csa3G134950	CAT-box	GCCACT	432	6	438	-	Arabidopsis thaliana	cis-acting regulatory element related to meristem expression
Chr3:9097859-9098584	Csa3G134950	C-box	ACGAGCACCGCC	211	11	222	-	Hordeum vulgare	cis-acting regulatory element involved in light responsiveness
Chr3:9097859-9098584	Csa3G134950	CCAAT-box	CAACGG	403	6	409	-	Hordeum vulgare	MYBHv1 binding site
Chr3:9097859-9098584	Csa3G134950	CGTCA-motif	CGTCA	100	5	105	-	Hordeum vulgare	cis-acting regulatory element involved in the MeJA-responsiveness
Chr3:9097859-9098584	Csa3G134950	CGTCA-motif	CGTCA	322	5	327	+	Hordeum vulgare	cis-acting regulatory element involved in the MeJA-responsiveness
Chr3:9097859-9098584	Csa3G134950	CGTCA-motif	CGTCA	340	5	345	+	Hordeum vulgare	cis-acting regulatory element involved in the MeJA-responsiveness
Chr3:9097859-9098584	Csa3G134950	GARE-motif	TCTGTTG	189	7	196	+	Brassica oleracea	gibberellin-responsive element
Chr3:9097859-9098584	Csa3G134950	LTR	CCGAAA	554	6	560	-	Hordeum vulgare	cis-acting element involved in low-temperature responsiveness
Chr3:9097859-9098584	Csa3G134950	TCA-element	TCAGAAGAGG	93	9	102	-	Brassica oleracea	cis-acting element involved in salicylic acid responsiveness
Chr3:9097859-9098584	Csa3G134950	TGACG-motif	TGACG	100	5	105	+	Hordeum vulgare	cis-acting regulatory element involved in the MeJA-responsiveness
Chr3:9097859-9098584	Csa3G134950	TGACG-motif	TGACG	322	5	327	-	Hordeum vulgare	cis-acting regulatory element involved in the MeJA-responsiveness
Chr3:9097859-9098584	Csa3G134950	TGACG-motif	TGACG	340	5	345	-	Hordeum vulgare	cis-acting regulatory element involved in the MeJA-responsiveness
Chr3:9330487-9331208	Csa3G141860	ARE	AAACCA	268	6	274	-	Zea mays	cis-acting regulatory element essential for the anaerobic induction
Chr3:9330487-9331208	Csa3G141860	CAAT-box	CAAAT	233	5	238	+	Pisum sativum	common cis-acting element in promoter and enhancer regions
Chr3:9330487-9331208	Csa3G141860	CAAT-box	CCAAT	457	5	462	-	Arabidopsis thaliana	common cis-acting element in promoter and enhancer regions
Chr3:9330487-9331208	Csa3G141860	CAT-box	GCCACT	359	6	365	-	Arabidopsis thaliana	cis-acting regulatory element related to meristem expression
Chr3:9330487-9331208	Csa3G141860	chs-CMA2a	TCACTTGA	672	8	680	+	Petroselinum crispum	part of a light responsive element
Chr3:9330487-9331208	Csa3G141860	GC-motif	CCCCCG	325	6	331	-	Zea mays	enhancer-like element involved in anoxic specific inducibility
Chr3:9330487-9331208	Csa3G141860	TATA-box	ATTATA	25	6	31	+	Brassica napus	core promoter element around -30 of transcription start
Chr3:9330487-9331208	Csa3G141860	TATA-box	TATAA	26	5	31	-	Arabidopsis thaliana	core promoter element around -30 of transcription start
Chr3:9330487-9331208	Csa3G141860	TATA-box	TATA	27	4	31	+	Arabidopsis thaliana	core promoter element around -30 of transcription start
Chr3:9330487-9331208	Csa3G141860	TATA-box	ATATAA	44	6	50	+	Brassica oleracea	core promoter element around -30 of transcription start
Chr3:9330487-9331208	Csa3G141860	TATA-box	TATA	45	4	49	+	Arabidopsis thaliana	core promoter element around -30 of transcription start
Chr3:9330487-9331208	Csa3G141860	TATA-box	ATATAT	137	6	143	+	Brassica napus	core promoter element around -30 of transcription start
Chr3:9330487-9331208	Csa3G141860	TATA-box	TATA	138	4	142	+	Arabidopsis thaliana	core promoter element around -30 of transcription start
Chr3:9330487-9331208	Csa3G141860	TATA-box	ATATAT	184	6	190	+	Brassica napus	core promoter element around -30 of transcription start
Chr3:9330487-9331208	Csa3G141860	TATA-box	TATATA	185	6	191	+	Arabidopsis thaliana	core promoter element around -30 of transcription start
Chr3:9330487-9331208	Csa3G141860	TATA-box	ATATAT	186	6	192	+	Brassica napus	core promoter element around -30 of transcription start
Chr3:9330487-9331208	Csa3G141860	TATA-box	TATATA	187	6	193	+	Arabidopsis thaliana	core promoter element around -30 of transcription start
Chr3:9330487-9331208	Csa3G141860	TATA-box	ATATAT	188	6	194	+	Brassica napus	core promoter element around -30 of transcription start
Chr3:9330487-9331208	Csa3G141860	TATA-box	TATATA	189	6	195	+	Arabidopsis thaliana	core promoter element around -30 of transcription start
Chr3:9330487-9331208	Csa3G141860	TATA-box	ATATAT	190	6	196	+	Brassica napus	core promoter element around -30 of transcription start
Chr3:9330487-9331208	Csa3G141860	TATA-box	TATATA	191	6	197	+	Arabidopsis thaliana	core promoter element around -30 of transcription start
Chr3:9330487-9331208	Csa3G141860	TATA-box	ATATAT	192	6	198	+	Brassica napus	core promoter element around -30 of transcription start
Chr3:9330487-9331208	Csa3G141860	TATA-box	TATATA	193	6	199	+	Arabidopsis thaliana	core promoter element around -30 of transcription start
Chr3:9330487-9331208	Csa3G141860	TATA-box	ATATAT	194	6	200	+	Brassica napus	core promoter element around -30 of transcription start
Chr3:9330487-9331208	Csa3G141860	TATA-box	TATATA	195	6	201	+	Arabidopsis thaliana	core promoter element around -30 of transcription start
Chr3:9330487-9331208	Csa3G141860	TATA-box	ATATAT	196	6	202	+	Brassica napus	core promoter element around -30 of transcription start
Chr3:9330487-9331208	Csa3G141860	TATA-box	TATATA	197	6	203	+	Arabidopsis thaliana	core promoter element around -30 of transcription start
Chr3:9330487-9331208	Csa3G141860	TATA-box	ATATAT	198	6	204	+	Brassica napus	core promoter element around -30 of transcription start
Chr3:9330487-9331208	Csa3G141860	TATA-box	TATATA	199	6	205	+	Arabidopsis thaliana	core promoter element around -30 of transcription start
Chr3:9330487-9331208	Csa3G141860	TATA-box	ATATAA	200	6	206	+	Brassica oleracea	core promoter element around -30 of transcription start
Chr3:9330487-9331208	Csa3G141860	TATA-box	TATA	201	4	205	+	Arabidopsis thaliana	core promoter element around -30 of transcription start
Chr3:9330487-9331208	Csa3G141860	TATA-box	TACAAAA	583	7	590	+	Oryza sativa	core promoter element around -30 of transcription start
Chr3:9330487-9331208	Csa3G141860	TCT-motif	TCTTAC	386	6	392	-	Arabidopsis thaliana	part of a light responsive element
Chr3:9330487-9331208	Csa3G141860	TGA-element	AACGAC	317	6	323	+	Brassica oleracea	auxin-responsive element
Chr3:9339519-9340326	Csa3G141870	ABRE	ACGTG	616	5	621	+	Arabidopsis thaliana	cis-acting element involved in the abscisic acid responsiveness
Chr3:9339519-9340326	Csa3G141870	CAAT-box	CAAAT	74	5	79	+	Pisum sativum	common cis-acting element in promoter and enhancer regions
Chr3:9339519-9340326	Csa3G141870	CAAT-box	CAAAT	137	5	142	+	Pisum sativum	common cis-acting element in promoter and enhancer regions
Chr3:9339519-9340326	Csa3G141870	CAAT-box	CCAAT	170	5	175	-	Arabidopsis thaliana	common cis-acting element in promoter and enhancer regions
Chr3:9339519-9340326	Csa3G141870	CAAT-box	CCAAT	207	5	212	+	Arabidopsis thaliana	common cis-acting element in promoter and enhancer regions
Chr3:9339519-9340326	Csa3G141870	CAAT-box	CCAAT	233	5	238	+	Arabidopsis thaliana	common cis-acting element in promoter and enhancer regions
Chr3:9339519-9340326	Csa3G141870	CAAT-box	CAAAT	296	5	301	+	Pisum sativum	common cis-acting element in promoter and enhancer regions
Chr3:9339519-9340326	Csa3G141870	CAAT-box	CCAAT	606	5	611	+	Arabidopsis thaliana	common cis-acting element in promoter and enhancer regions
Chr3:9339519-9340326	Csa3G141870	CGTCA-motif	CGTCA	35	5	40	-	Hordeum vulgare	cis-acting regulatory element involved in the MeJA-responsiveness
Chr3:9339519-9340326	Csa3G141870	GATA-motif	AAGATAAGATT	707	10	717	+	Arabidopsis thaliana	part of a light responsive element
Chr3:9339519-9340326	Csa3G141870	G-box	CACGTC	615	6	621	-	Zea mays	cis-acting regulatory element involved in light responsiveness
Chr3:9339519-9340326	Csa3G141870	GT1-motif	GGTTAA	370	6	376	+	Arabidopsis thaliana	light responsive element
Chr3:9339519-9340326	Csa3G141870	LTR	CCGAAA	86	6	92	+	Hordeum vulgare	cis-acting element involved in low-temperature responsiveness
Chr3:9339519-9340326	Csa3G141870	MBS	CAACTG	274	6	280	-	Arabidopsis thaliana	MYB binding site involved in drought-inducibility
Chr3:9339519-9340326	Csa3G141870	MRE	AACCTAA	255	7	262	-	Petroselinum crispum	MYB binding site involved in light responsiveness
Chr3:9339519-9340326	Csa3G141870	P-box	CCTTTTG	482	7	489	+	Oryza sativa	gibberellin-responsive element
Chr3:9339519-9340326	Csa3G141870	TATA-box	TACAAAA	18	7	25	+	Oryza sativa	core promoter element around -30 of transcription start
Chr3:9339519-9340326	Csa3G141870	TATA-box	ATATAA	25	6	31	+	Brassica oleracea	core promoter element around -30 of transcription start
Chr3:9339519-9340326	Csa3G141870	TATA-box	TATA	26	4	30	+	Arabidopsis thaliana	core promoter element around -30 of transcription start
Chr3:9339519-9340326	Csa3G141870	TATA-box	ATATAA	77	6	83	+	Brassica oleracea	core promoter element around -30 of transcription start
Chr3:9339519-9340326	Csa3G141870	TATA-box	TATA	78	4	82	+	Arabidopsis thaliana	core promoter element around -30 of transcription start
Chr3:9339519-9340326	Csa3G141870	TATA-box	TATAA	798	5	803	-	Arabidopsis thaliana	core promoter element around -30 of transcription start
Chr3:9339519-9340326	Csa3G141870	TATA-box	TATA	799	4	803	-	Arabidopsis thaliana	core promoter element around -30 of transcription start
Chr3:9339519-9340326	Csa3G141870	TCT-motif	TCTTAC	335	6	341	-	Arabidopsis thaliana	part of a light responsive element
Chr3:9339519-9340326	Csa3G141870	TGACG-motif	TGACG	35	5	40	+	Hordeum vulgare	cis-acting regulatory element involved in the MeJA-responsiveness
Chr3:11540327-11545303	Csa3G172410	A-box	CCGTCC	1000	6	1006	-	Petroselinum crispum	cis-acting regulatory element
Chr3:11540327-11545303	Csa3G172410	AuxRR-core	GGTCCAT	889	7	896	-	Nicotiana tabacum	cis-acting regulatory element involved in auxin responsiveness
Chr3:11540327-11545303	Csa3G172410	CAAT-box	CAAAT	118	5	123	-	Pisum sativum	common cis-acting element in promoter and enhancer regions
Chr3:11540327-11545303	Csa3G172410	CAAT-box	CCAAT	144	5	149	-	Arabidopsis thaliana	common cis-acting element in promoter and enhancer regions
Chr3:11540327-11545303	Csa3G172410	CAAT-box	CAAAT	199	5	204	-	Pisum sativum	common cis-acting element in promoter and enhancer regions
Chr3:11540327-11545303	Csa3G172410	CAAT-box	CAAAT	207	5	212	-	Pisum sativum	common cis-acting element in promoter and enhancer regions
Chr3:11540327-11545303	Csa3G172410	CAAT-box	CAACCAACTCC	229	10	239	-	Arabidopsis thaliana	common cis-acting element in promoter and enhancer regions
Chr3:11540327-11545303	Csa3G172410	CAAT-box	CAAAT	320	5	325	+	Pisum sativum	common cis-acting element in promoter and enhancer regions
Chr3:11540327-11545303	Csa3G172410	CAAT-box	CAAAT	660	5	665	-	Pisum sativum	common cis-acting element in promoter and enhancer regions
Chr3:11540327-11545303	Csa3G172410	CAAT-box	CAAAT	731	5	736	+	Pisum sativum	common cis-acting element in promoter and enhancer regions
Chr3:11540327-11545303	Csa3G172410	CAAT-box	CCAAT	758	5	763	-	Arabidopsis thaliana	common cis-acting element in promoter and enhancer regions
Chr3:11540327-11545303	Csa3G172410	CAAT-box	CAAAT	784	5	789	+	Pisum sativum	common cis-acting element in promoter and enhancer regions
Chr3:11540327-11545303	Csa3G172410	CAAT-box	TGCCAAC	1109	7	1116	-	Petunia hybrida	common cis-acting element in promoter and enhancer regions
Chr3:11540327-11545303	Csa3G172410	CAAT-box	CAAAT	1426	5	1431	+	Pisum sativum	common cis-acting element in promoter and enhancer regions
Chr3:11540327-11545303	Csa3G172410	CCAAT-box	CAACGG	990	6	996	-	Hordeum vulgare	MYBHv1 binding site
Chr3:11540327-11545303	Csa3G172410	CGTCA-motif	CGTCA	1099	5	1104	-	Hordeum vulgare	cis-acting regulatory element involved in the MeJA-responsiveness
Chr3:11540327-11545303	Csa3G172410	O2-site	GATGATGTGG	456	9	465	+	Zea mays	cis-acting regulatory element involved in zein metabolism regulation
Chr3:11540327-11545303	Csa3G172410	P-box	CAACAAACCCCTT	266	12	278	-	Petroselinum crispum	gibberellin-responsive element and part of a light responsive element
Chr3:11540327-11545303	Csa3G172410	P-box	CCTTTTG	434	7	441	+	Oryza sativa	gibberellin-responsive element
Chr3:11540327-11545303	Csa3G172410	P-box	CCTTTTG	843	7	850	-	Oryza sativa	gibberellin-responsive element
Chr3:11540327-11545303	Csa3G172410	TATA-box	TACAAAA	281	7	288	-	Oryza sativa	core promoter element around -30 of transcription start
Chr3:11540327-11545303	Csa3G172410	TATA-box	TATAAA	496	6	502	-	Helianthus annuus	core promoter element around -30 of transcription start
Chr3:11540327-11545303	Csa3G172410	TATA-box	TATAA	497	5	502	-	Arabidopsis thaliana	core promoter element around -30 of transcription start
Chr3:11540327-11545303	Csa3G172410	TATA-box	TATA	498	4	502	+	Arabidopsis thaliana	core promoter element around -30 of transcription start
Chr3:11540327-11545303	Csa3G172410	TATA-box	ccTATAAAaa	508	9	517	-	Arabidopsis thaliana	core promoter element around -30 of transcription start
Chr3:11540327-11545303	Csa3G172410	TATA-box	TATAAA	510	6	516	-	Helianthus annuus	core promoter element around -30 of transcription start
Chr3:11540327-11545303	Csa3G172410	TATA-box	TATAA	511	5	516	-	Arabidopsis thaliana	core promoter element around -30 of transcription start
Chr3:11540327-11545303	Csa3G172410	TATA-box	TATA	512	4	516	+	Arabidopsis thaliana	core promoter element around -30 of transcription start
Chr3:11540327-11545303	Csa3G172410	TATA-box	TATA	654	4	658	+	Arabidopsis thaliana	core promoter element around -30 of transcription start
Chr3:11540327-11545303	Csa3G172410	TATA-box	TATTTAAA	819	8	827	+	Arabidopsis thaliana	core promoter element around -30 of transcription start
Chr3:11540327-11545303	Csa3G172410	TCCC-motif	TCTCCCT	1087	7	1094	-	Spinacia oleracea	part of a light responsive element
Chr3:11540327-11545303	Csa3G172410	TGACG-motif	TGACG	1099	5	1104	+	Hordeum vulgare	cis-acting regulatory element involved in the MeJA-responsiveness
Chr3:12707767-12715031	Csa3G182760	ARE	AAACCA	86	6	92	+	Zea mays	cis-acting regulatory element essential for the anaerobic induction
Chr3:12707767-12715031	Csa3G182760	ARE	AAACCA	612	6	618	-	Zea mays	cis-acting regulatory element essential for the anaerobic induction
Chr3:12707767-12715031	Csa3G182760	AT-rich element	ATAGAAATCAA	636	10	646	-	Glycine max	binding site of AT-rich DNA binding protein (ATBP-1)
Chr3:12707767-12715031	Csa3G182760	Box 4	ATTAAT	834	6	840	+	Petroselinum crispum	part of a conserved DNA module involved in light responsiveness
Chr3:12707767-12715031	Csa3G182760	Box 4	ATTAAT	1023	6	1029	+	Petroselinum crispum	part of a conserved DNA module involved in light responsiveness
Chr3:12707767-12715031	Csa3G182760	Box 4	ATTAAT	1069	6	1075	+	Petroselinum crispum	part of a conserved DNA module involved in light responsiveness
Chr3:12707767-12715031	Csa3G182760	CAAT-box	CAAAT	12	5	17	-	Pisum sativum	common cis-acting element in promoter and enhancer regions
Chr3:12707767-12715031	Csa3G182760	CAAT-box	CAAAT	118	5	123	-	Pisum sativum	common cis-acting element in promoter and enhancer regions
Chr3:12707767-12715031	Csa3G182760	CAAT-box	CAAAT	167	5	172	-	Pisum sativum	common cis-acting element in promoter and enhancer regions
Chr3:12707767-12715031	Csa3G182760	CAAT-box	CCAAT	176	5	181	-	Arabidopsis thaliana	common cis-acting element in promoter and enhancer regions
Chr3:12707767-12715031	Csa3G182760	CAAT-box	CAAAT	183	5	188	-	Pisum sativum	common cis-acting element in promoter and enhancer regions
Chr3:12707767-12715031	Csa3G182760	CAAT-box	CAAAT	244	5	249	-	Pisum sativum	common cis-acting element in promoter and enhancer regions
Chr3:12707767-12715031	Csa3G182760	CAAT-box	CAAAT	417	5	422	+	Pisum sativum	common cis-acting element in promoter and enhancer regions
Chr3:12707767-12715031	Csa3G182760	CAAT-box	CAAAT	752	5	757	-	Pisum sativum	common cis-acting element in promoter and enhancer regions
Chr3:12707767-12715031	Csa3G182760	CAAT-box	CAAAT	944	5	949	+	Pisum sativum	common cis-acting element in promoter and enhancer regions
Chr3:12707767-12715031	Csa3G182760	CAAT-box	CAAAT	947	5	952	-	Pisum sativum	common cis-acting element in promoter and enhancer regions
Chr3:12707767-12715031	Csa3G182760	CAAT-box	CAAAT	988	5	993	+	Pisum sativum	common cis-acting element in promoter and enhancer regions
Chr3:12707767-12715031	Csa3G182760	CAAT-box	CCAAT	1073	5	1078	-	Arabidopsis thaliana	common cis-acting element in promoter and enhancer regions
Chr3:12707767-12715031	Csa3G182760	CAAT-box	CAAAT	1403	5	1408	-	Pisum sativum	common cis-acting element in promoter and enhancer regions
Chr3:12707767-12715031	Csa3G182760	circadian	CAAAGATATC	1054	9	1063	-	Lycopersicon esculentum	cis-acting regulatory element involved in circadian control
Chr3:12707767-12715031	Csa3G182760	GT1-motif	GGTTAA	6	6	12	+	Arabidopsis thaliana	light responsive element
Chr3:12707767-12715031	Csa3G182760	GT1-motif	GGTTAAT	744	7	751	+	Avena sativa	light responsive element
Chr3:12707767-12715031	Csa3G182760	GT1-motif	GGTTAAT	1036	7	1043	+	Avena sativa	light responsive element
Chr3:12707767-12715031	Csa3G182760	I-box	GTATAAGGCC	844	9	853	-	Larix laricina	part of a light responsive element
Chr3:12707767-12715031	Csa3G182760	TATA-box	TACAAAA	44	7	51	-	Oryza sativa	core promoter element around -30 of transcription start
Chr3:12707767-12715031	Csa3G182760	TATA-box	TACAAAA	300	7	307	-	Oryza sativa	core promoter element around -30 of transcription start
Chr3:12707767-12715031	Csa3G182760	TATA-box	TATA	500	4	504	+	Arabidopsis thaliana	core promoter element around -30 of transcription start
Chr3:12707767-12715031	Csa3G182760	TATA-box	TATAAA	553	6	559	-	Helianthus annuus	core promoter element around -30 of transcription start
Chr3:12707767-12715031	Csa3G182760	TATA-box	TATAA	554	5	559	-	Arabidopsis thaliana	core promoter element around -30 of transcription start
Chr3:12707767-12715031	Csa3G182760	TATA-box	TATA	555	4	559	+	Arabidopsis thaliana	core promoter element around -30 of transcription start
Chr3:12707767-12715031	Csa3G182760	TATA-box	TATATA	798	6	804	+	Arabidopsis thaliana	core promoter element around -30 of transcription start
Chr3:12707767-12715031	Csa3G182760	TATA-box	TATA	800	4	804	+	Arabidopsis thaliana	core promoter element around -30 of transcription start
Chr3:12707767-12715031	Csa3G182760	TATA-box	TATAA	848	5	853	-	Arabidopsis thaliana	core promoter element around -30 of transcription start
Chr3:12707767-12715031	Csa3G182760	TATA-box	TATA	849	4	853	+	Arabidopsis thaliana	core promoter element around -30 of transcription start
Chr3:12707767-12715031	Csa3G182760	TATA-box	TATA	997	4	1001	+	Arabidopsis thaliana	core promoter element around -30 of transcription start
Chr3:12707767-12715031	Csa3G182760	TATA-box	TATA	1158	4	1162	+	Arabidopsis thaliana	core promoter element around -30 of transcription start
Chr3:12707767-12715031	Csa3G182760	TCA-element	TCAGAAGAGG	855	9	864	+	Brassica oleracea	cis-acting element involved in salicylic acid responsiveness
Chr3:12707767-12715031	Csa3G182760	TCCC-motif	TCTCCCT	653	7	660	+	Spinacia oleracea	part of a light responsive element
Chr3:12707767-12715031	Csa3G182760	TCT-motif	TCTTAC	250	6	256	+	Arabidopsis thaliana	part of a light responsive element
Chr3:13483828-13485508	Csa3G196420	ABRE	ACGTG	123	5	128	-	Arabidopsis thaliana	cis-acting element involved in the abscisic acid responsiveness
Chr3:13483828-13485508	Csa3G196420	ARE	AAACCA	11	6	17	+	Zea mays	cis-acting regulatory element essential for the anaerobic induction
Chr3:13483828-13485508	Csa3G196420	ARE	AAACCA	878	6	884	-	Zea mays	cis-acting regulatory element essential for the anaerobic induction
Chr3:13483828-13485508	Csa3G196420	ARE	AAACCA	1128	6	1134	-	Zea mays	cis-acting regulatory element essential for the anaerobic induction
Chr3:13483828-13485508	Csa3G196420	ARE	AAACCA	1319	6	1325	+	Zea mays	cis-acting regulatory element essential for the anaerobic induction
Chr3:13483828-13485508	Csa3G196420	ARE	AAACCA	1431	6	1437	+	Zea mays	cis-acting regulatory element essential for the anaerobic induction
Chr3:13483828-13485508	Csa3G196420	AT-rich element	ATAGAAATCAA	1421	10	1431	+	Glycine max	binding site of AT-rich DNA binding protein (ATBP-1)
Chr3:13483828-13485508	Csa3G196420	CAAT-box	CAAAT	63	5	68	-	Pisum sativum	common cis-acting element in promoter and enhancer regions
Chr3:13483828-13485508	Csa3G196420	CAAT-box	CCAAT	210	5	215	-	Arabidopsis thaliana	common cis-acting element in promoter and enhancer regions
Chr3:13483828-13485508	Csa3G196420	CAAT-box	CAAAT	728	5	733	-	Pisum sativum	common cis-acting element in promoter and enhancer regions
Chr3:13483828-13485508	Csa3G196420	CAAT-box	CCAAT	888	5	893	-	Arabidopsis thaliana	common cis-acting element in promoter and enhancer regions
Chr3:13483828-13485508	Csa3G196420	CAAT-box	CCAAT	957	5	962	+	Arabidopsis thaliana	common cis-acting element in promoter and enhancer regions
Chr3:13483828-13485508	Csa3G196420	CAAT-box	CCAAT	969	5	974	+	Arabidopsis thaliana	common cis-acting element in promoter and enhancer regions
Chr3:13483828-13485508	Csa3G196420	CAAT-box	CAAAT	984	5	989	+	Pisum sativum	common cis-acting element in promoter and enhancer regions
Chr3:13483828-13485508	Csa3G196420	CAAT-box	CCAAT	1147	5	1152	-	Arabidopsis thaliana	common cis-acting element in promoter and enhancer regions
Chr3:13483828-13485508	Csa3G196420	CAAT-box	CCAAT	1233	5	1238	+	Arabidopsis thaliana	common cis-acting element in promoter and enhancer regions
Chr3:13483828-13485508	Csa3G196420	CAAT-box	CAAAT	1345	5	1350	+	Pisum sativum	common cis-acting element in promoter and enhancer regions
Chr3:13483828-13485508	Csa3G196420	CAAT-box	CAAAT	1356	5	1361	+	Pisum sativum	common cis-acting element in promoter and enhancer regions
Chr3:13483828-13485508	Csa3G196420	Gap-box	CAAATGAA(A/G)A	1356	9.5	1365.5	+	Arabidopsis thaliana	part of a light responsive element
Chr3:13483828-13485508	Csa3G196420	GATA-motif	GATAGGA	1455	7	1462	+	Arabidopsis thaliana	part of a light responsive element
Chr3:13483828-13485508	Csa3G196420	G-box	CACGTC	123	6	129	+	Zea mays	cis-acting regulatory element involved in light responsiveness
Chr3:13483828-13485508	Csa3G196420	MBS	CAACTG	1450	6	1456	-	Arabidopsis thaliana	MYB binding site involved in drought-inducibility
Chr3:13483828-13485508	Csa3G196420	O2-site	GATGA(C/T)(A/G)TG(A/G)	59	8	67	+	Zea mays	cis-acting regulatory element involved in zein metabolism regulation
Chr3:13483828-13485508	Csa3G196420	TATA-box	TATATA	275	6	281	+	Arabidopsis thaliana	core promoter element around -30 of transcription start
Chr3:13483828-13485508	Csa3G196420	TATA-box	ATATAT	276	6	282	+	Brassica napus	core promoter element around -30 of transcription start
Chr3:13483828-13485508	Csa3G196420	TATA-box	TATA	277	4	281	+	Arabidopsis thaliana	core promoter element around -30 of transcription start
Chr3:13483828-13485508	Csa3G196420	TATA-box	TATAAAA	926	7	933	-	Pisum sativum	core promoter element around -30 of transcription start
Chr3:13483828-13485508	Csa3G196420	TATA-box	TATAAA	927	6	933	-	Helianthus annuus	core promoter element around -30 of transcription start
Chr3:13483828-13485508	Csa3G196420	TATA-box	TATAA	928	5	933	-	Arabidopsis thaliana	core promoter element around -30 of transcription start
Chr3:13483828-13485508	Csa3G196420	TATA-box	TATA	929	4	933	-	Arabidopsis thaliana	core promoter element around -30 of transcription start
Chr3:13483828-13485508	Csa3G196420	TATA-box	ATATAA	960	6	966	+	Brassica oleracea	core promoter element around -30 of transcription start
Chr3:13483828-13485508	Csa3G196420	TATA-box	TATA	961	4	965	-	Arabidopsis thaliana	core promoter element around -30 of transcription start
Chr3:13483828-13485508	Csa3G196420	TATA-box	TATA	1258	4	1262	-	Arabidopsis thaliana	core promoter element around -30 of transcription start
Chr3:13483828-13485508	Csa3G196420	TATA-box	TATAAGAA	1397	8	1405	-	Zea mays	core promoter element around -30 of transcription start
Chr3:13483828-13485508	Csa3G196420	TATA-box	TATAA	1400	5	1405	-	Arabidopsis thaliana	core promoter element around -30 of transcription start
Chr3:13483828-13485508	Csa3G196420	TATA-box	TATA	1401	4	1405	-	Arabidopsis thaliana	core promoter element around -30 of transcription start
Chr3:13483828-13485508	Csa3G196420	TATA-box	TATA	1420	4	1424	-	Arabidopsis thaliana	core promoter element around -30 of transcription start
Chr3:13483828-13485508	Csa3G196420	TATA-box	TATA	1489	4	1493	-	Arabidopsis thaliana	core promoter element around -30 of transcription start
Chr3:13483828-13485508	Csa3G196420	TCT-motif	TCTTAC	90	6	96	-	Arabidopsis thaliana	part of a light responsive element
Chr3:13646219-13647448	Csa3G199020	A-box	CCGTCC	1030	6	1036	+	Petroselinum crispum	cis-acting regulatory element
Chr3:13646219-13647448	Csa3G199020	ABRE	ACGTG	174	5	179	-	Arabidopsis thaliana	cis-acting element involved in the abscisic acid responsiveness
Chr3:13646219-13647448	Csa3G199020	ARE	AAACCA	267	6	273	+	Zea mays	cis-acting regulatory element essential for the anaerobic induction
Chr3:13646219-13647448	Csa3G199020	ARE	AAACCA	784	6	790	-	Zea mays	cis-acting regulatory element essential for the anaerobic induction
Chr3:13646219-13647448	Csa3G199020	CAAT-box	CAAAT	9	5	14	-	Pisum sativum	common cis-acting element in promoter and enhancer regions
Chr3:13646219-13647448	Csa3G199020	CAAT-box	CCAAT	64	5	69	-	Arabidopsis thaliana	common cis-acting element in promoter and enhancer regions
Chr3:13646219-13647448	Csa3G199020	CAAT-box	CAAAT	97	5	102	+	Pisum sativum	common cis-acting element in promoter and enhancer regions
Chr3:13646219-13647448	Csa3G199020	CAAT-box	CAAAT	130	5	135	+	Pisum sativum	common cis-acting element in promoter and enhancer regions
Chr3:13646219-13647448	Csa3G199020	CAAT-box	CCAAT	133	5	138	-	Arabidopsis thaliana	common cis-acting element in promoter and enhancer regions
Chr3:13646219-13647448	Csa3G199020	CAAT-box	CAAAT	141	5	146	+	Pisum sativum	common cis-acting element in promoter and enhancer regions
Chr3:13646219-13647448	Csa3G199020	CAAT-box	CAAAT	205	5	210	+	Pisum sativum	common cis-acting element in promoter and enhancer regions
Chr3:13646219-13647448	Csa3G199020	CAAT-box	CAAAT	398	5	403	+	Pisum sativum	common cis-acting element in promoter and enhancer regions
Chr3:13646219-13647448	Csa3G199020	CAAT-box	CCAAT	468	5	473	-	Arabidopsis thaliana	common cis-acting element in promoter and enhancer regions
Chr3:13646219-13647448	Csa3G199020	CAAT-box	CCAAT	526	5	531	-	Arabidopsis thaliana	common cis-acting element in promoter and enhancer regions
Chr3:13646219-13647448	Csa3G199020	CAAT-box	CCAAT	617	5	622	-	Arabidopsis thaliana	common cis-acting element in promoter and enhancer regions
Chr3:13646219-13647448	Csa3G199020	CAAT-box	CCAAT	842	5	847	-	Arabidopsis thaliana	common cis-acting element in promoter and enhancer regions
Chr3:13646219-13647448	Csa3G199020	CAAT-box	CAAAT	1135	5	1140	-	Pisum sativum	common cis-acting element in promoter and enhancer regions
Chr3:13646219-13647448	Csa3G199020	CAAT-box	CAAAT	1175	5	1180	-	Pisum sativum	common cis-acting element in promoter and enhancer regions
Chr3:13646219-13647448	Csa3G199020	CAAT-box	CAAAT	1215	5	1220	+	Pisum sativum	common cis-acting element in promoter and enhancer regions
Chr3:13646219-13647448	Csa3G199020	CAT-box	GCCACT	1050	6	1056	+	Arabidopsis thaliana	cis-acting regulatory element related to meristem expression
Chr3:13646219-13647448	Csa3G199020	Gap-box	CAAATGAA(A/G)A	1130	9.5	1139.5	-	Arabidopsis thaliana	part of a light responsive element
Chr3:13646219-13647448	Csa3G199020	GARE-motif	TCTGTTG	568	7	575	-	Brassica oleracea	gibberellin-responsive element
Chr3:13646219-13647448	Csa3G199020	G-Box	CACGTT	174	6	180	+	Pisum sativum	cis-acting regulatory element involved in light responsiveness
Chr3:13646219-13647448	Csa3G199020	MBS	CAACTG	77	6	83	-	Arabidopsis thaliana	MYB binding site involved in drought-inducibility
Chr3:13646219-13647448	Csa3G199020	MBS	CAACTG	762	6	768	+	Arabidopsis thaliana	MYB binding site involved in drought-inducibility
Chr3:13646219-13647448	Csa3G199020	O2-site	GATGA(C/T)(A/G)TG(A/G)	140	8	148	-	Zea mays	cis-acting regulatory element involved in zein metabolism regulation
Chr3:13646219-13647448	Csa3G199020	O2-site	GATGACATGG	696	9	705	-	Zea mays	cis-acting regulatory element involved in zein metabolism regulation
Chr3:13646219-13647448	Csa3G199020	TATA-box	TATACA	47	6	53	-	Helianthus annuus	core promoter element around -30 of transcription start
Chr3:13646219-13647448	Csa3G199020	TATA-box	TATA	49	4	53	+	Arabidopsis thaliana	core promoter element around -30 of transcription start
Chr3:13646219-13647448	Csa3G199020	TATA-box	taTATAAAtc	367	9	376	-	Arabidopsis thaliana	core promoter element around -30 of transcription start
Chr3:13646219-13647448	Csa3G199020	TATA-box	TATAAAT	368	7	375	-	Brassica juncea	core promoter element around -30 of transcription start
Chr3:13646219-13647448	Csa3G199020	TATA-box	TATAAA	369	6	375	-	Helianthus annuus	core promoter element around -30 of transcription start
Chr3:13646219-13647448	Csa3G199020	TATA-box	TATATAA	370	7	377	-	Arabidopsis thaliana	core promoter element around -30 of transcription start
Chr3:13646219-13647448	Csa3G199020	TATA-box	TATATA	371	6	377	+	Arabidopsis thaliana	core promoter element around -30 of transcription start
Chr3:13646219-13647448	Csa3G199020	TATA-box	TATA	373	4	377	+	Arabidopsis thaliana	core promoter element around -30 of transcription start
Chr3:13646219-13647448	Csa3G199020	TATA-box	ATATAA	434	6	440	+	Brassica oleracea	core promoter element around -30 of transcription start
Chr3:13646219-13647448	Csa3G199020	TATA-box	TATA	435	4	439	+	Arabidopsis thaliana	core promoter element around -30 of transcription start
Chr3:13646219-13647448	Csa3G199020	TATA-box	ATATAT	509	6	515	+	Brassica napus	core promoter element around -30 of transcription start
Chr3:13646219-13647448	Csa3G199020	TATA-box	TATATA	510	6	516	+	Arabidopsis thaliana	core promoter element around -30 of transcription start
Chr3:13646219-13647448	Csa3G199020	TATA-box	ATATAT	511	6	517	+	Brassica napus	core promoter element around -30 of transcription start
Chr3:13646219-13647448	Csa3G199020	TATA-box	TATA	512	4	516	+	Arabidopsis thaliana	core promoter element around -30 of transcription start
Chr3:13646219-13647448	Csa3G199020	TATA-box	TATA	535	4	539	+	Arabidopsis thaliana	core promoter element around -30 of transcription start
Chr3:13646219-13647448	Csa3G199020	TCCC-motif	TCTCCCT	900	7	907	+	Spinacia oleracea	part of a light responsive element
Chr3:13646219-13647448	Csa3G199020	TC-rich repeats	ATTCTCTAAC	953	9	962	+	Nicotiana tabacum	cis-acting element involved in defense and stress responsiveness
Chr3:13646219-13647448	Csa3G199020	TCT-motif	TCTTAC	957	6	963	+	Arabidopsis thaliana	part of a light responsive element
Chr3:19616658-19618463	Csa3G406040	ARE	AAACCA	196	6	202	-	Zea mays	cis-acting regulatory element essential for the anaerobic induction
Chr3:19616658-19618463	Csa3G406040	ARE	AAACCA	414	6	420	-	Zea mays	cis-acting regulatory element essential for the anaerobic induction
Chr3:19616658-19618463	Csa3G406040	ARE	AAACCA	488	6	494	+	Zea mays	cis-acting regulatory element essential for the anaerobic induction
Chr3:19616658-19618463	Csa3G406040	ARE	AAACCA	1046	6	1052	+	Zea mays	cis-acting regulatory element essential for the anaerobic induction
Chr3:19616658-19618463	Csa3G406040	ARE	AAACCA	1052	6	1058	+	Zea mays	cis-acting regulatory element essential for the anaerobic induction
Chr3:19616658-19618463	Csa3G406040	ARE	AAACCA	1487	6	1493	+	Zea mays	cis-acting regulatory element essential for the anaerobic induction
Chr3:19616658-19618463	Csa3G406040	ATCT-motif	AATCTAATCC	267	9	276	+	Pisum sativum	part of a conserved DNA module involved in light responsiveness
Chr3:19616658-19618463	Csa3G406040	Box III	atCATTTTCACt	954	11	965	-	Pisum sativum	protein binding site
Chr3:19616658-19618463	Csa3G406040	CAAT-box	CCAAT	49	5	54	+	Arabidopsis thaliana	common cis-acting element in promoter and enhancer regions
Chr3:19616658-19618463	Csa3G406040	CAAT-box	CAAAT	73	5	78	+	Pisum sativum	common cis-acting element in promoter and enhancer regions
Chr3:19616658-19618463	Csa3G406040	CAAT-box	CAAAT	105	5	110	+	Pisum sativum	common cis-acting element in promoter and enhancer regions
Chr3:19616658-19618463	Csa3G406040	CAAT-box	CAAAT	244	5	249	+	Pisum sativum	common cis-acting element in promoter and enhancer regions
Chr3:19616658-19618463	Csa3G406040	CAAT-box	CCAAT	262	5	267	-	Arabidopsis thaliana	common cis-acting element in promoter and enhancer regions
Chr3:19616658-19618463	Csa3G406040	CAAT-box	CCAAT	306	5	311	-	Arabidopsis thaliana	common cis-acting element in promoter and enhancer regions
Chr3:19616658-19618463	Csa3G406040	CAAT-box	CAAAT	678	5	683	+	Pisum sativum	common cis-acting element in promoter and enhancer regions
Chr3:19616658-19618463	Csa3G406040	CAAT-box	CAAAT	993	5	998	+	Pisum sativum	common cis-acting element in promoter and enhancer regions
Chr3:19616658-19618463	Csa3G406040	CAAT-box	CCAAT	1140	5	1145	+	Arabidopsis thaliana	common cis-acting element in promoter and enhancer regions
Chr3:19616658-19618463	Csa3G406040	CAAT-box	CAAAT	1143	5	1148	-	Pisum sativum	common cis-acting element in promoter and enhancer regions
Chr3:19616658-19618463	Csa3G406040	CAAT-box	CCAAT	1351	5	1356	-	Arabidopsis thaliana	common cis-acting element in promoter and enhancer regions
Chr3:19616658-19618463	Csa3G406040	G-box	CACGAC	443	6	449	-	Zea mays	cis-acting regulatory element involved in light responsiveness
Chr3:19616658-19618463	Csa3G406040	GC-motif	CCCCCG	1439	6	1445	+	Zea mays	enhancer-like element involved in anoxic specific inducibility
Chr3:19616658-19618463	Csa3G406040	GT1-motif	GGTTAAT	926	7	933	-	Avena sativa	light responsive element
Chr3:19616658-19618463	Csa3G406040	GT1-motif	GGTTAA	927	6	933	-	Arabidopsis thaliana	light responsive element
Chr3:19616658-19618463	Csa3G406040	LTR	CCGAAA	1406	6	1412	+	Hordeum vulgare	cis-acting element involved in low-temperature responsiveness
Chr3:19616658-19618463	Csa3G406040	MRE	AACCTAA	130	7	137	-	Petroselinum crispum	MYB binding site involved in light responsiveness
Chr3:19616658-19618463	Csa3G406040	O2-site	GATGATGTGG	1461	9	1470	-	Zea mays	cis-acting regulatory element involved in zein metabolism regulation
Chr3:19616658-19618463	Csa3G406040	TATA-box	ATATAT	15	6	21	+	Brassica napus	core promoter element around -30 of transcription start
Chr3:19616658-19618463	Csa3G406040	TATA-box	TATATA	16	6	22	+	Arabidopsis thaliana	core promoter element around -30 of transcription start
Chr3:19616658-19618463	Csa3G406040	TATA-box	ATATAT	17	6	23	+	Brassica napus	core promoter element around -30 of transcription start
Chr3:19616658-19618463	Csa3G406040	TATA-box	TATATA	18	6	24	+	Arabidopsis thaliana	core promoter element around -30 of transcription start
Chr3:19616658-19618463	Csa3G406040	TATA-box	ATATAT	19	6	25	+	Brassica napus	core promoter element around -30 of transcription start
Chr3:19616658-19618463	Csa3G406040	TATA-box	TATATA	20	6	26	+	Arabidopsis thaliana	core promoter element around -30 of transcription start
Chr3:19616658-19618463	Csa3G406040	TATA-box	ATATAT	21	6	27	+	Brassica napus	core promoter element around -30 of transcription start
Chr3:19616658-19618463	Csa3G406040	TATA-box	TATATA	22	6	28	+	Arabidopsis thaliana	core promoter element around -30 of transcription start
Chr3:19616658-19618463	Csa3G406040	TATA-box	ATATAT	23	6	29	+	Brassica napus	core promoter element around -30 of transcription start
Chr3:19616658-19618463	Csa3G406040	TATA-box	TATA	24	4	28	+	Arabidopsis thaliana	core promoter element around -30 of transcription start
Chr3:19616658-19618463	Csa3G406040	TATA-box	TATAA	151	5	156	-	Arabidopsis thaliana	core promoter element around -30 of transcription start
Chr3:19616658-19618463	Csa3G406040	TATA-box	TATA	152	4	156	+	Arabidopsis thaliana	core promoter element around -30 of transcription start
Chr3:19616658-19618463	Csa3G406040	TATA-box	TATACA	323	6	329	-	Helianthus annuus	core promoter element around -30 of transcription start
Chr3:19616658-19618463	Csa3G406040	TATA-box	TATA	325	4	329	+	Arabidopsis thaliana	core promoter element around -30 of transcription start
Chr3:19616658-19618463	Csa3G406040	TATA-box	TATAAAA	466	7	473	-	Pisum sativum	core promoter element around -30 of transcription start
Chr3:19616658-19618463	Csa3G406040	TATA-box	TATAAA	467	6	473	-	Helianthus annuus	core promoter element around -30 of transcription start
Chr3:19616658-19618463	Csa3G406040	TATA-box	TATAA	468	5	473	-	Arabidopsis thaliana	core promoter element around -30 of transcription start
Chr3:19616658-19618463	Csa3G406040	TATA-box	TATA	469	4	473	+	Arabidopsis thaliana	core promoter element around -30 of transcription start
Chr3:19616658-19618463	Csa3G406040	TATA-box	ATATAT	939	6	945	-	Brassica napus	core promoter element around -30 of transcription start
Chr3:19616658-19618463	Csa3G406040	TATA-box	TATATA	940	6	946	-	Arabidopsis thaliana	core promoter element around -30 of transcription start
Chr3:19616658-19618463	Csa3G406040	TATA-box	ATATAA	941	6	947	+	Brassica oleracea	core promoter element around -30 of transcription start
Chr3:19616658-19618463	Csa3G406040	TATA-box	TATA	942	4	946	-	Arabidopsis thaliana	core promoter element around -30 of transcription start
Chr3:19616658-19618463	Csa3G406040	TATA-box	TATAA	1068	5	1073	-	Arabidopsis thaliana	core promoter element around -30 of transcription start
Chr3:19616658-19618463	Csa3G406040	TATA-box	TATA	1069	4	1073	-	Arabidopsis thaliana	core promoter element around -30 of transcription start
Chr3:19616658-19618463	Csa3G406040	TATA-box	TATA	1290	4	1294	-	Arabidopsis thaliana	core promoter element around -30 of transcription start
Chr3:19616658-19618463	Csa3G406040	TGA-element	AACGAC	404	6	410	-	Brassica oleracea	auxin-responsive element
Chr3:20231230-20231744	Csa3G426920	ARE	AAACCA	438	6	444	-	Zea mays	cis-acting regulatory element essential for the anaerobic induction
Chr3:20231230-20231744	Csa3G426920	AuxRR-core	GGTCCAT	509	7	516	+	Nicotiana tabacum	cis-acting regulatory element involved in auxin responsiveness
Chr3:20231230-20231744	Csa3G426920	CAAT-box	CCAAT	45	5	50	-	Arabidopsis thaliana	common cis-acting element in promoter and enhancer regions
Chr3:20231230-20231744	Csa3G426920	CAAT-box	CCAAT	57	5	62	+	Arabidopsis thaliana	common cis-acting element in promoter and enhancer regions
Chr3:20231230-20231744	Csa3G426920	CAAT-box	CCAAT	191	5	196	-	Arabidopsis thaliana	common cis-acting element in promoter and enhancer regions
Chr3:20231230-20231744	Csa3G426920	CAAT-box	CAAAT	415	5	420	-	Pisum sativum	common cis-acting element in promoter and enhancer regions
Chr3:20231230-20231744	Csa3G426920	CAT-box	GCCACT	471	6	477	-	Arabidopsis thaliana	cis-acting regulatory element related to meristem expression
Chr3:20231230-20231744	Csa3G426920	CGTCA-motif	CGTCA	132	5	137	-	Hordeum vulgare	cis-acting regulatory element involved in the MeJA-responsiveness
Chr3:20231230-20231744	Csa3G426920	CGTCA-motif	CGTCA	210	5	215	+	Hordeum vulgare	cis-acting regulatory element involved in the MeJA-responsiveness
Chr3:20231230-20231744	Csa3G426920	G-box	CACGAC	352	6	358	-	Zea mays	cis-acting regulatory element involved in light responsiveness
Chr3:20231230-20231744	Csa3G426920	TGACG-motif	TGACG	132	5	137	+	Hordeum vulgare	cis-acting regulatory element involved in the MeJA-responsiveness
Chr3:20231230-20231744	Csa3G426920	TGACG-motif	TGACG	210	5	215	-	Hordeum vulgare	cis-acting regulatory element involved in the MeJA-responsiveness
Chr3:21313084-21313584	Csa3G509430	CAAT-box	CAAAT	354	5	359	-	Pisum sativum	common cis-acting element in promoter and enhancer regions
Chr3:21313084-21313584	Csa3G509430	CAAT-box	CAAAT	442	5	447	-	Pisum sativum	common cis-acting element in promoter and enhancer regions
Chr3:21313084-21313584	Csa3G509430	Sp1	GGGCGG	39	6	45	+	Oryza sativa	light responsive element
Chr3:21313084-21313584	Csa3G509430	TATA-box	TATAA	1	5	6	-	Arabidopsis thaliana	core promoter element around -30 of transcription start
Chr3:21313084-21313584	Csa3G509430	TATA-box	TATA	2	4	6	+	Arabidopsis thaliana	core promoter element around -30 of transcription start
Chr3:22707526-22710928	Csa3G592150	ABRE	ACGTG	563	5	568	-	Arabidopsis thaliana	cis-acting element involved in the abscisic acid responsiveness
Chr3:22707526-22710928	Csa3G592150	ABRE	ACGTG	773	5	778	-	Arabidopsis thaliana	cis-acting element involved in the abscisic acid responsiveness
Chr3:22707526-22710928	Csa3G592150	AE-box	AGAAACTT	724	8	732	-	Arabidopsis thaliana	part of a module for light response
Chr3:22707526-22710928	Csa3G592150	ARE	AAACCA	615	6	621	-	Zea mays	cis-acting regulatory element essential for the anaerobic induction
Chr3:22707526-22710928	Csa3G592150	CAAT-box	CAAAT	33	5	38	+	Pisum sativum	common cis-acting element in promoter and enhancer regions
Chr3:22707526-22710928	Csa3G592150	CAAT-box	CAAAT	486	5	491	-	Pisum sativum	common cis-acting element in promoter and enhancer regions
Chr3:22707526-22710928	Csa3G592150	CAAT-box	TGCCAAC	760	7	767	+	Petunia hybrida	common cis-acting element in promoter and enhancer regions
Chr3:22707526-22710928	Csa3G592150	CAAT-box	CAAAT	1070	5	1075	+	Pisum sativum	common cis-acting element in promoter and enhancer regions
Chr3:22707526-22710928	Csa3G592150	CGTCA-motif	CGTCA	422	5	427	+	Hordeum vulgare	cis-acting regulatory element involved in the MeJA-responsiveness
Chr3:22707526-22710928	Csa3G592150	CGTCA-motif	CGTCA	565	5	570	+	Hordeum vulgare	cis-acting regulatory element involved in the MeJA-responsiveness
Chr3:22707526-22710928	Csa3G592150	GATA-motif	GATAGGA	1220	7	1227	+	Arabidopsis thaliana	part of a light responsive element
[truncated: 2,524 more rows]

## Sheet: S5
Additional file 1: Table S5. The detailed information of miRNAs targeted to CsZFPs
miRNA_Acc.	Target_Acc.	Expectation	UPE$	miRNA_start	miRNA_end	Target_start	Target_end	miRNA_aligned_fragment	Target_aligned_fragment	Inhibition	Multiplicity
csa-mir-1175	Csa6G487810	2.5	17.025	1	21	1616	1636	ACAAAUGAAGACAAUAGAAUC	UUUACUGUUGUGUUCAUUUGU	Translation	1
csa-miR1515	Csa3G799120	3	10.3	1	22	185	206	UCAUUUUUGCGUGCAAUGAUCC	CUAUUAUUGCAUGCGAAGAUGC	Cleavage	1
csa-miR1515	Csa1G600970	4	13.05	1	22	320	341	UCAUUUUUGCGUGCAAUGAUCC	CUGUCAUUGAAAGGAGGAAUGA	Translation	1
csa-miR156c	Csa3G406040	4	19.379	1	20	494	513	UGACAGAAGAGAGGGAGCAC	AGGUUCCUUCUCUUUUAUCA	Cleavage	2
csa-miR-156m	Csa5G180920	3	23.022	1	20	1	19	GCUCUCUAUCUCUCUGUCAC	AUGA-AGAGAGAGAGAGAGC	Cleavage	1
csa-miR-159a	Csa3G872110	4	14.406	1	21	1206	1226	UUUGGAUUGAAGGGAGCUCUA	GUUGGUUAUUUUCAAUCCAAA	Cleavage	1
csa-miR159c	Csa3G872110	4	14.406	1	20	1207	1226	UUUGGAUUGAAGGGAGCUCU	UUGGUUAUUUUCAAUCCAAA	Cleavage	1
csa-miR-159g	Csa3G799120	3.5	18.806	1	20	348	368	UUGGAUUGAAGG-GAGCUCUA	AAGGGCUCACCUUCAGUCUAA	Cleavage	1
csa-miR-159g	Csa4G038810	4	17.348	1	20	333	352	UUGGAUUGAAGGGAGCUCUA	GAGAGCUCUCGGCGAUCUGA	Translation	1
csa-miR-159g	Csa3G881730	4	21.59	1	20	887	906	UUGGAUUGAAGGGAGCUCUA	CAGAGCUCAUCUUAGUUCAA	Translation	1
csa-miR-162a	Csa1G029620	4	23.436	1	21	522	542	UCGAUAAACCUCUGCAUCCAG	UAGGGUGGAGAGCUUUAUAGA	Translation	1
csa-miR-162b	Csa1G029620	4	23.436	1	20	523	542	UCGAUAAACCUCUGCAUCCA	AGGGUGGAGAGCUUUAUAGA	Translation	1
csa-miR166	Csa6G150540	3	21.908	1	21	398	418	UCGGACCAGGCUUCAUUCUCG	AGGGGGUGAAGCCUGGUUUGG	Cleavage	1
csa-miR-166	Csa6G150540	2.5	21.908	1	21	398	418	UCGGACCAGGCUUCAUUCCCC	AGGGGGUGAAGCCUGGUUUGG	Cleavage	1
csa-miR-166k	Csa6G150540	2.5	21.908	1	21	398	418	UCGGACCAGGCUUCAUUCCCG	AGGGGGUGAAGCCUGGUUUGG	Cleavage	1
csa-miR-166s	Csa6G150540	2	21.907	1	20	398	417	CGGACCAGGCUUCAUUCCCC	AGGGGGUGAAGCCUGGUUUG	Cleavage	1
csa-miR-166u	Csa6G150540	3.5	21.783	1	21	399	419	UUCGGACCAGGCUUCAUUCCC	GGGGGUGAAGCCUGGUUUGGU	Cleavage	1
csa-miR-167a	Csa1G569480	4	22.603	1	21	23	43	UGAAGCUGCCAGCAUGAUCUG	CUGAUGAUGGUGGGAGCUUUG	Cleavage	1
csa-miR167b	Csa3G732590	4	20.658	1	22	179	200	UCAAGCUGCCAGCAUGAUCUAA	GUAGGUCUCGCCGGCAGCUUGG	Translation	1
csa-miR-167b	Csa1G569480	4	22.603	1	22	22	43	UGAAGCUGCCAGCAUGAUCUGA	UCUGAUGAUGGUGGGAGCUUUG	Cleavage	1
csa-miR167c	Csa1G569480	4	22.603	1	21	23	43	UGAAGCUGCCAGCAUGAUCUA	CUGAUGAUGGUGGGAGCUUUG	Cleavage	1
csa-miR-167d	Csa1G569480	4	22.603	1	20	24	43	UGAAGCUGCCAGCAUGAUCU	UGAUGAUGGUGGGAGCUUUG	Cleavage	1
csa-miR-167m	Csa1G569480	4	22.603	1	22	22	43	UGAAGCUGCCAGCAUGAUCUAA	UCUGAUGAUGGUGGGAGCUUUG	Cleavage	1
csa-miR169a	Csa3G134950	4	18.622	1	21	207	227	AAGCCAAGGAUGAAUUGCCAG	UGGCCAAGUCAUUUUUGGCUC	Cleavage	1
csa-miR-169b	Csa3G134950	2.5	19.451	1	23	206	228	UGAGCCAAGAAUGACUUGCCGGC	GUGGCCAAGUCAUUUUUGGCUCU	Cleavage	1
csa-miR169c	Csa3G134950	2.5	18.622	1	22	206	227	UAGCCAAAGAUGACUUGCCUGU	GUGGCCAAGUCAUUUUUGGCUC	Cleavage	1
csa-miR-169c	Csa3G134950	4	18.622	1	21	207	227	AAGCCAAGGAUGAAUUGCCGG	UGGCCAAGUCAUUUUUGGCUC	Cleavage	1
csa-miR-169d-1	Csa3G134950	2.5	18.622	1	21	207	227	UAGCCAAAGAUGACUUGCCUG	UGGCCAAGUCAUUUUUGGCUC	Cleavage	1
csa-miR-169d-2	Csa3G134950	2	18.622	1	21	207	227	UAGCCAAAAAUGACUUGCCUG	UGGCCAAGUCAUUUUUGGCUC	Cleavage	1
csa-miR169e	Csa3G134950	3	19.451	1	21	208	228	UGAGCCAAGGAUGACUUGCCU	GGCCAAGUCAUUUUUGGCUCU	Cleavage	1
csa-miR-171c	Csa3G848250	4	15.761	1	21	1516	1536	UUGAGCCGCGCCAAUAUCACU	CAUAAUGUUGGUGCUGCUCAG	Cleavage	1
csa-miR172c	Csa2G190780	3.5	23.2	1	21	332	352	GAGAAUCUUGAUGAUGCUGCA	AUGAUCAUCAUCAUGAUUUUC	Cleavage	1
csa-miR172c	Csa7G071440	4	12.82	1	21	62	82	GAGAAUCUUGAUGAUGCUGCA	AUCAUCAUCAUCAUGACUCUU	Cleavage	1
csa-miR172d	Csa6G487810	3.5	14.147	1	21	307	326	GUAGCAUUAUCAAGAUUCACA	UCUGAAU-UUGAUGAUGCUAA	Cleavage	1
csa-miR172d	Csa1G002750	4	14.509	1	21	719	739	GUAGCAUUAUCAAGAUUCACA	UAUUGAUUUUGAUGCUGCUAC	Cleavage	1
csa-miR2950	Csa3G172410	4	18.731	1	21	2366	2386	UUCCAUCUCUUGCACACUGGA	CACAGCUUGCUGGAGAUGGAG	Translation	1
csa-miR-2950	Csa3G172410	4	18.731	1	21	2366	2386	UUCCAUCUCUUGCACACUGGA	CACAGCUUGCUGGAGAUGGAG	Translation	1
csa-miR319	Csa3G799120	4	18.806	1	21	347	368	UUGGACUGAAGG-GAGCUCCCU	AAAGGGCUCACCUUCAGUCUAA	Cleavage	1
csa-miR-319c	Csa3G799120	4	18.806	1	20	348	368	UUGGACUGAAGG-GAGCUCCC	AAGGGCUCACCUUCAGUCUAA	Cleavage	1
csa-miR-319d	Csa3G799120	4	18.806	1	20	348	368	UUGGACUGAAGG-GAGCUCCU	AAGGGCUCACCUUCAGUCUAA	Cleavage	1
csa-miR-319l	Csa3G881730	3.5	21.659	1	22	886	907	CUUGGACUGAAGGGAGCUCCCU	GCAGAGCUCAUCUUAGUUCAAG	Translation	1
csa-miR-319l	Csa3G799120	4	21.85	1	22	347	369	CUUGGACUGAAGG-GAGCUCCCU	AAAGGGCUCACCUUCAGUCUAAU	Cleavage	1
csa-mir-319m	Csa3G881730	3.5	21.659	1	22	886	907	CUUGGACUGAAGGGAGCUCCUC	GCAGAGCUCAUCUUAGUUCAAG	Translation	1
csa-mir-319m	Csa3G799120	4	21.85	1	22	347	369	CUUGGACUGAAGG-GAGCUCCUC	AAAGGGCUCACCUUCAGUCUAAU	Cleavage	1
csa-miR-319n	Csa3G799120	3	21.85	1	21	348	369	AUUGGACUGAAGG-GAGCUCCU	AAGGGCUCACCUUCAGUCUAAU	Cleavage	1
csa-miR-319p	Csa3G881730	3.5	21.659	1	21	887	907	CUUGGACUGAAGGGAGCUCCC	CAGAGCUCAUCUUAGUUCAAG	Translation	1
csa-miR-319p	Csa3G799120	4	21.85	1	21	348	369	CUUGGACUGAAGG-GAGCUCCC	AAGGGCUCACCUUCAGUCUAAU	Cleavage	1
csa-miR-396a	Csa4G166950	3.5	18.014	1	21	728	748	UUCCACGGCUUUCUUGAACUG	AAGUUCAUGAAAGGGGUGGAA	Cleavage	1
csa-miR-396c	Csa4G166950	3.5	18.014	1	21	728	748	UUCCACAGCUUUCUUGAACUU	AAGUUCAUGAAAGGGGUGGAA	Cleavage	1
csa-miR-396c	Csa5G625970	4	16.555	1	21	640	660	UUCCACAGCUUUCUUGAACUU	AAGAUUGAGAAUACUGUGGAA	Translation	1
csa-miR-396d	Csa4G166950	3.5	18.014	1	20	729	748	UUCCACGGCUUUCUUGAACU	AGUUCAUGAAAGGGGUGGAA	Cleavage	1
csa-miR-396h	Csa1G008490	4	15.002	1	20	2923	2942	UCCACGGCUUUCUUGAACUG	GAGUUUAGGAAAGCCAAGGA	Cleavage	1
csa-miR-396h	Csa4G166950	4	18.118	1	20	728	747	UCCACGGCUUUCUUGAACUG	AAGUUCAUGAAAGGGGUGGA	Cleavage	1
csa-miR-396j	Csa4G166950	4	18.118	1	20	728	747	UCCACAGCUUUCUUGAACUU	AAGUUCAUGAAAGGGGUGGA	Cleavage	1
csa-miR-396j	Csa5G625970	4	16.977	1	20	640	659	UCCACAGCUUUCUUGAACUU	AAGAUUGAGAAUACUGUGGA	Translation	1
csa-miR398b	Csa6G128030	4	23.245	1	21	997	1017	UUGUGUUCUCAGGUCACCCCU	AGGCGUGAACUGAGAAGGCAA	Cleavage	1
csa-miR399a	Csa6G516660	4	17.166	1	22	679	700	AGGGCUUCUCUCCAUUGGCAGG	UUAGUCGAUGGAAACGAGCUCU	Translation	1
csa-miR399b	Csa3G134950	3.5	20.217	1	19	208	226	UGCCAAAAGAGACUUGCCC	GGCCAAGUCAUUUUUGGCU	Translation	1
csa-miR-399e	Csa3G134950	3.5	20.217	1	21	206	226	UGCCAAAAGAGACUUGCCCUG	GUGGCCAAGUCAUUUUUGGCU	Translation	1
csa-miR399f	Csa6G516660	4	17.166	1	20	681	700	AGGGCUUCUCUCCAUUGGCA	AGUCGAUGGAAACGAGCUCU	Translation	1
csa-miR399g	Csa6G516660	4	17.166	1	21	680	700	AGGGCUUCUCUCCAUUGGCAG	UAGUCGAUGGAAACGAGCUCU	Translation	1
csa-miR408b	Csa7G039240	3.5	10.195	1	20	853	872	CGGGGAACAGACAGAGCAUG	GAUGUUCUUUCUGUUCCUUC	Cleavage	1
csa-miR477	Csa2G292740	3.5	13.532	1	22	727	748	UUCUCUCCCUCAAGGGCUUCGA	CAGAAGGCCUACAGGGAGAGAG	Translation	1
csa-miR-477	Csa6G526390	4	23.538	1	23	981	1003	UUCUCUCCCUCAAAGGCUUCUGG	GGCAAUGUCUAUGGAGGAGAGAA	Translation	1
csa-miR-7741	Csa4G095040	4	21.961	1	21	59	79	UGUUAUUGUGGAAGUUCUUGA	ACAAGAGCUUCUCAAAUGGCA	Translation	1
csa-miR-7741	Csa3G731900	4	15.32	1	21	123	142	UGUUAUUGUGGAAGUUCUUGA	GAAAGAA-UUCCAUGAUGAUA	Cleavage	1
csa-miR-827c	Csa3G738980	4	13.103	1	21	783	803	UACUUUUGUUGUUGGUCAUCU	UGAAGAUCAUCAACAAAAGAA	Cleavage	2
csa-miR-827c	Csa3G738980	4	12.518	1	21	851	871	UACUUUUGUUGUUGGUCAUCU	CAAUCAACAGCAACAACAGUA	Cleavage	2
csa-miR-n01	Csa2G354820	4	17.641	1	21	292	311	UCGGUGGUCGUGUGGUUUCAG	CGGAAACC-CACCACCGCUGA	Translation	1
csa-miR-n03	Csa3G406040	3.5	10.573	1	22	97	118	UUGAUGUAUUUUUAGUUGUAGG	AUCACAACUAAGAAAGCAUCCA	Cleavage	1
csa-miR-n03	Csa5G625970	4	19.305	1	22	194	215	UUGAUGUAUUUUUAGUUGUAGG	UCUGCAACUCAAAGUACAACGA	Cleavage	1
csa-miR-n03	Csa3G592150	4	12.399	1	22	371	392	UUGAUGUAUUUUUAGUUGUAGG	UCUACGAAGAAAAGUAUAUCGA	Cleavage	1
csa-miR-n06	Csa3G172410	3.5	16.796	1	21	999	1019	GUAGAUAUUUUAGUCUUUUAA	AGAAACUAUUGAGAUAUCUAC	Cleavage	1
csa-miR-n06	Csa3G125000	4	10.684	1	21	662	682	GUAGAUAUUUUAGUCUUUUAA	UAGCAAGAUUAAAAUAUUUAA	Cleavage	1
csa-miR-n06	Csa6G150550	4	17.573	1	21	247	267	GUAGAUAUUUUAGUCUUUUAA	GGAAAGGGUGGAAGUAUUUAC	Cleavage	1
csa-miR-n10	Csa7G387730	3	9.281	1	21	1019	1039	UUUGUUGAUGAUGCUGUUGGU	AUCAACACCACCAUCAACAAC	Translation	2
csa-miR-n10	Csa6G445020	3	7.792	1	21	950	970	UUUGUUGAUGAUGCUGUUGGU	AACAACAACAACAACAACAAA	Translation	2
csa-miR-n10	Csa7G450800	3	15.285	1	21	26	46	UUUGUUGAUGAUGCUGUUGGU	CUCAACAACAACAACAACAAA	Translation	4
csa-miR-n10	Csa3G848250	3	15.655	1	21	1108	1128	UUUGUUGAUGAUGCUGUUGGU	AGCAACAGCAACAGCAACAAC	Translation	2
csa-miR-n10	Csa7G039240	3	8.108	1	21	825	845	UUUGUUGAUGAUGCUGUUGGU	UACAACAGCAACAGCAACAAC	Translation	3
csa-miR-n10	Csa6G445020	3.5	14.83	1	21	59	79	UUUGUUGAUGAUGCUGUUGGU	AUCAUCAUCGUCAUCAACAAC	Cleavage	2
csa-miR-n10	Csa5G270900	3.5	5.719	1	21	1132	1152	UUUGUUGAUGAUGCUGUUGGU	AGCAACAGCAGUAGCAACAAC	Translation	1
csa-miR-n10	Csa3G117410	3.5	9.294	1	21	490	510	UUUGUUGAUGAUGCUGUUGGU	AGUAACAGCAACAACAACAAU	Translation	2
csa-miR-n10	Csa7G387730	4	5.776	1	21	976	996	UUUGUUGAUGAUGCUGUUGGU	UCCAACAACAACAACAACAAC	Translation	2
csa-miR-n10	Csa7G450800	4	9.138	1	21	796	816	UUUGUUGAUGAUGCUGUUGGU	ACCAACAACAGCAACAACAAC	Translation	4
csa-miR-n10	Csa3G848250	4	14.016	1	21	1382	1402	UUUGUUGAUGAUGCUGUUGGU	AUCAUCAUCAUCAUCAUCAAG	Cleavage	2
csa-miR-n10	Csa3G738980	4	20.396	1	21	242	262	UUUGUUGAUGAUGCUGUUGGU	AUCUGCAGCUUCAUCGACGAG	Cleavage	3
csa-miR-n10	Csa3G738980	4	10.602	1	21	606	626	UUUGUUGAUGAUGCUGUUGGU	CACAACAGUUUCAGCUACAAA	Cleavage	3
csa-miR-n10	Csa5G255670	4	12.995	1	21	657	677	UUUGUUGAUGAUGCUGUUGGU	GAGAAUGGCACCAUCAACAAC	Translation	1
csa-miR-n10	Csa2G382580	4	8.77	1	21	340	360	UUUGUUGAUGAUGCUGUUGGU	CCCAACAACAACAACAACAAC	Translation	1
csa-miR-n10	Csa5G603380	4	20.908	1	21	174	194	UUUGUUGAUGAUGCUGUUGGU	UUCAACAACAACAGCAACAAC	Translation	2
csa-miR-n13	Csa3G733980	4	18.471	1	23	722	744	UAUCACUGAUAGACUAUGUUGUA	AUCAACAUAUUCAAUCAGAGGUA	Translation	1
csa-miR-n18	Csa4G293330	4	12.22	1	23	61	83	UCAUGAAUACUAUAGGAGAGCUU	CUUCUUUCUUAUGGAAUUCAAGA	Translation	1
csa-miR-n19	Csa5G623900	4	17.902	1	21	902	922	AAGCUGUUUGAUGAGUCUUGA	GCAAGGUUUUUUCAACAGCUU	Translation	1
csa-miRn6-3p	Csa3G019980	0.5	7.815	1	20	499	518	UCUUCUUCCUCUUCCUUUCU	AGAAAGGAAGGGGAAGAAGA	Cleavage	2
csa-miRn6-3p	Csa5G625970	2.5	6.556	1	20	58	77	UCUUCUUCCUCUUCCUUUCU	AGAGAAGAAGAAGAAGAAGA	Translation	2
csa-miRn6-3p	Csa7G071620	3	13.693	1	20	302	321	UCUUCUUCCUCUUCCUUUCU	AGAGAGGAGCAGCAAGAAGA	Translation	2
csa-miRn6-3p	Csa3G117400	3	3.17	1	20	613	632	UCUUCUUCCUCUUCCUUUCU	GAAGACGAAGAGGAGGAAGA	Cleavage	2
csa-miRn6-3p	Csa3G733980	3	5.14	1	20	13	32	UCUUCUUCCUCUUCCUUUCU	CAAAAAGAAGAAGAAGAAGA	Translation	1
csa-miRn6-3p	Csa2G190780	3	13.526	1	20	139	158	UCUUCUUCCUCUUCCUUUCU	GGAAAUCAAGAAGAAGAAGA	Translation	1
csa-miRn6-3p	Csa5G625970	3.5	12.677	1	20	136	155	UCUUCUUCCUCUUCCUUUCU	UGGAAUGCAGACGAAGAAGA	Translation	2
csa-miRn6-3p	Csa2G139840	3.5	8.719	1	20	583	602	UCUUCUUCCUCUUCCUUUCU	AAAAAGGAGGAGGAAGAGAA	Cleavage	2
csa-miRn6-3p	Csa3G098560	3.5	13.277	1	20	110	129	UCUUCUUCCUCUUCCUUUCU	AAACAGGGGGAGGAGGAAGA	Cleavage	2
csa-miRn6-3p	Csa2G174080	3.5	14.842	1	20	492	511	UCUUCUUCCUCUUCCUUUCU	GGGAACGGAGGUGAAGAAGA	Translation	2
csa-miRn6-3p	Csa3G182760	3.5	12.568	1	20	1134	1153	UCUUCUUCCUCUUCCUUUCU	GGAAAGAAAAAGGCAGAAGA	Translation	1
csa-miRn6-3p	Csa3G810580	3.5	10.609	1	20	343	362	UCUUCUUCCUCUUCCUUUCU	GAAGAUGAAGAAGAAGAAGA	Translation	3
csa-miRn6-3p	Csa3G810580	3.5	3.282	1	20	403	422	UCUUCUUCCUCUUCCUUUCU	UUAGAAGAAGAAGAAGAAGA	Translation	3
csa-miRn6-3p	Csa1G012120	3.5	7.945	1	20	1039	1058	UCUUCUUCCUCUUCCUUUCU	GAAGACGAAGAAGAAGAAGA	Translation	2
csa-miRn6-3p	Csa3G902400	3.5	18.562	1	20	715	733	UCUUCUUCCUCUUCCUUUCU	GAAAAGGGAGAG-AAGAAGA	Cleavage	1
csa-miRn6-3p	Csa4G641580	3.5	13.542	1	20	1165	1184	UCUUCUUCCUCUUCCUUUCU	GGAGAAGAUGAUGAAGAAGA	Translation	3
csa-miRn6-3p	Csa3G117410	3.5	1.691	1	20	1471	1490	UCUUCUUCCUCUUCCUUUCU	UGUGAAGAAGAAGAAGAAGA	Translation	3
csa-miRn6-3p	Csa3G019980	4	7.51	1	20	517	536	UCUUCUUCCUCUUCCUUUCU	GAAGAUGGAGAAGAAGAAGA	Translation	2
csa-miRn6-3p	Csa3G117400	4	5.883	1	20	583	602	UCUUCUUCCUCUUCCUUUCU	GAAGAGGAUGAGGAAGAUGA	Cleavage	2
csa-miRn6-3p	Csa3G098560	4	19.279	1	20	1101	1120	UCUUCUUCCUCUUCCUUUCU	CGAGGGGAUGACGAGGAAGG	Translation	2
csa-miRn6-3p	Csa2G033890	4	12.244	1	20	498	517	UCUUCUUCCUCUUCCUUUCU	AGAAAGGAAGAAAGAAAAGA	Translation	1
csa-miRn6-3p	Csa1G481720	4	10.335	1	20	37	56	UCUUCUUCCUCUUCCUUUCU	AAGAGGGAAAGGGAAGGAGA	Translation	1
csa-miRn6-3p	Csa6G526390	4	13.641	1	19	1	19	UCUUCUUCCUCUUCCUUUC	AUGGGGAAGAAGAAGAAGA	Translation	2
csa-miRn6-3p	Csa3G810580	4	3.069	1	20	372	392	UCUUCUUCCUCUUCCU-UUCU	AGAAUAUGAAGAAGAAGAAGA	Translation	3
csa-miRn6-3p	Csa6G509590	4	10.602	1	20	240	259	UCUUCUUCCUCUUCCUUUCU	GAAAGGGAAGAAGAAGGGGG	Translation	2
csa-miRn6-3p	Csa5G289630	4	18.406	1	20	231	250	UCUUCUUCCUCUUCCUUUCU	CCGAGGGAAGGGUAAGAAGG	Cleavage	1
csa-miRn6-3p	Csa1G012120	4	18.38	1	20	482	501	UCUUCUUCCUCUUCCUUUCU	AGAGAUCAAGGAGAAGAAGA	Translation	2
csa-miRn6-3p	Csa3G199020	4	7.611	1	20	58	77	UCUUCUUCCUCUUCCUUUCU	UCAAAUGAAGAAGAAGAAGC	Translation	1
csa-miRn6-3p	Csa4G641580	4	23.299	1	20	210	229	UCUUCUUCCUCUUCCUUUCU	GGUGAGGAACAGGGAGGGGA	Translation	3
csa-miRn6-3p	Csa5G162030	4	24.41	1	20	584	603	UCUUCUUCCUCUUCCUUUCU	AAGAGGGAAGCAGAAGAAGA	Translation	2
csa-miRn6-3p	Csa5G606610	4	15.899	1	20	158	177	UCUUCUUCCUCUUCCUUUCU	CGAAAGAGAGGAGAAGAAGC	Translation	2
csa-miRn6-3p	Csa3G748810	4	4.224	1	20	541	560	UCUUCUUCCUCUUCCUUUCU	GAAAAUGGAGGUGAAGAAGA	Translation	1
csa-miRn6-3p	Csa4G571220	4	19.489	1	20	217	236	UCUUCUUCCUCUUCCUUUCU	CAGGAGCAAGAAGAAGAAGA	Translation	2
csa-miRn6-3p	Csa5G365160	4	24.208	1	20	58	77	UCUUCUUCCUCUUCCUUUCU	GGUGAUGAAGAAGGAGAAGA	Translation	1
csa-miRn7-5p	Csa3G043940	2.5	11.521	1	21	134	154	AGGUGGUUGGAGGUUGGUUCA	GUAUCCAACCUCCAAUCACCA	Cleavage	1
csa-miRn7-5p	Csa3G043950	3	18.861	1	21	125	145	AGGUGGUUGGAGGUUGGUUCA	CAAUCCAACCUCCAACUGCCA	Cleavage	1
csa-miRn7-5p	Csa7G290450	4	8.097	1	21	1512	1532	AGGUGGUUGGAGGUUGGUUCA	AGAAUCAAGCUCUAAUAACCU	Cleavage	1
csa-miRn8-3p	Csa2G382580	3	19.032	1	20	12	30	GUUGGGAGGAUGGAGCGGUU	UACCGCUCCA-CCUCCCAAA	Translation	1
csa-miRn8-3p	Csa6G516660	4	19.055	1	20	452	471	GUUGGGAGGAUGGAGCGGUU	AAUCGCAUCAUCUUUCCAAG	Cleavage	1
csa-miRn8-3p	Csa3G182760	4	16.839	1	20	461	480	GUUGGGAGGAUGGAGCGGUU	AACUACUUCAUGCUCUCGAC	Translation	1
csa-miRn8-3p	Csa3G902400	4	3.571	1	20	361	380	GUUGGGAGGAUGGAGCGGUU	AAUUCUUUCAUCAUCCCAAC	Cleavage	1
csa-novel-1	Csa6G487810	4	18.957	1	21	1618	1638	UCACAAAUGAAGACAAUAGAA	UACUGUUGUGUUCAUUUGUCC	Cleavage	1
csa-novel-10	Csa1G039050	3.5	17.485	1	21	1402	1422	UGGUGCUAAGAGAGUUAGAAG	GAUCUGAAUCUCCCAGCACCA	Translation	1
csa-novel-11	Csa3G738980	4	15.605	1	21	768	788	UCUUCUAACUCUCUUAACACC	UUUCUUGAGAGAUUUUGAAGA	Translation	1
csa-novel-13	Csa1G008490	4	19.741	1	23	1846	1868	AAUUCUUGUAGAAAAUCCAGCUC	AUCCUUAAGUUUUUGCAAGAAUU	Cleavage	1
csa-novel-13	Csa7G450800	4	17.269	1	23	449	471	AAUUCUUGUAGAAAAUCCAGCUC	CACUUGGAGAUUUAACAGGAAUU	Translation	1
csa-novel-14	Csa2G000290	4	12.508	1	21	645	665	UCGGUUGCCUCUAUGUUCUCU	GGAGGUUAUUCAGGCAACCGA	Translation	1
csa-novel-16	Csa3G172410	4	18.334	1	21	367	387	AUCUAUUACUCUCUUGGCCGG	GCGGCCAAGAUGGUGGUGGAG	Translation	1
csa-novel-16	Csa2G361490	4	21.426	1	21	1352	1372	AUCUAUUACUCUCUUGGCCGG	GCGGCGGCGGGAGUAAUGGGU	Cleavage	1
csa-novel-18	Csa1G085390	4	16.785	1	21	1013	1033	UAUUUCCUUGAAUUUCUUUCU	AGGAAGAAAUUGGAGGGCAUA	Translation	2
csa-novel-18	Csa1G600970	4	14.286	1	21	632	652	UAUUUCCUUGAAUUUCUUUCU	AGAAAGGAAUAGAAGAAAAUA	Translation	2
csa-novel-18	Csa6G128030	4	14.358	1	21	296	316	UAUUUCCUUGAAUUUCUUUCU	AUAAGCCAAUUGAAGGAGAUA	Translation	2
csa-novel-2	Csa3G172410	3	11.984	1	21	481	501	GACAAAUUCAUGAUUUACUAG	AAAGUUAAUCAAGAAUUUGUG	Translation	2
csa-novel-20	Csa3G199020	3	16.909	1	21	385	405	UACAAGUGAGUGUCGUCGAUU	GUUCAACCACAUUCACUUGUG	Cleavage	1
csa-novel-23	Csa1G039050	2.5	23.092	1	21	492	512	UCUUGUUCUUGAUUUUGCUGC	UCAGAAUGAUCAAGAACAAGA	Cleavage	2
csa-novel-23	Csa2G409480	3.5	5.119	1	21	568	588	UCUUGUUCUUGAUUUUGCUGC	AGAGUAAAAGCAGGAACAACA	Cleavage	3
csa-novel-23	Csa4G641580	3.5	12.809	1	21	540	560	UCUUGUUCUUGAUUUUGCUGC	CAAGCAACUUCACGAACGAGA	Translation	1
csa-novel-23	Csa5G162030	3.5	21.85	1	21	567	587	UCUUGUUCUUGAUUUUGCUGC	AGAACAAGAAGAAGAACAAGA	Translation	2
csa-novel-23	Csa1G560720	4	12.843	1	21	268	288	UCUUGUUCUUGAUUUUGCUGC	CCAAUAAAAUCUGGAAUGAGA	Translation	1
csa-novel-23	Csa5G603380	4	13.005	1	21	225	245	UCUUGUUCUUGAUUUUGCUGC	CCAACAAGAACAAGAAGAAGA	Cleavage	1
csa-novel-23	Csa2G033890	4	15.678	1	21	456	476	UCUUGUUCUUGAUUUUGCUGC	AAAGCAGCAACAAGAAGAAGA	Cleavage	1
csa-novel-23	Csa1G029620	4	15.568	1	21	77	97	UCUUGUUCUUGAUUUUGCUGC	GAAACAACAACAACAACAAGA	Cleavage	1
csa-novel-27	Csa3G172410	3	16.428	1	24	1045	1068	GUCAAUGUCUAUUACUGAUAGAAU	UUUCAAUUAGUGGUAGACAAUGAC	Cleavage	1
csa-novel-27	Csa6G526390	3.5	14.506	1	24	680	703	GUCAAUGUCUAUUACUGAUAGAAU	CUGUUGUUAGUAAUAGCCAUGGAC	Cleavage	1
csa-novel-3	Csa3G172410	3	9.932	1	20	481	500	ACAAAUUCAUGAUUUACUAG	AAAGUUAAUCAAGAAUUUGU	Translation	2
csa-novel-32	Csa1G002750	3.5	14.78	1	23	35	57	AGGAGAAGGUACAAAUGGAACUG	UUCUUUCACUUUUACUUUCUCUU	Cleavage	2
csa-novel-32	Csa1G002750	4	16.937	1	23	64	85	AGGAGAAGGUACAAAUGGAACUG	GUUGUUCAUUU-UGCUUUCUCUU	Cleavage	2
csa-novel-32	Csa3G182760	4	14.936	1	23	62	84	AGGAGAAGGUACAAAUGGAACUG	UUUGUGCCUUUAUAUUUUCUCCU	Cleavage	1
csa-novel-34	Csa5G609820	3.5	15.59	1	21	67	87	CAAUUGAUCUUCUUGACCUUU	GAUGUUCGAGAAGAUCAAUUA	Cleavage	1
csa-novel-35	Csa5G375760	2.5	9.19	1	21	415	435	UGUAGAUGAGGAGGAAGAUGC	ACAUCUUCAUCUUUAUCUGCA	Cleavage	1
csa-novel-35	Csa1G039050	3.5	14.999	1	21	433	453	UGUAGAUGAGGAGGAAGAUGC	UCAUCUUCUUUUUCAUUUGCU	Cleavage	1
csa-novel-35	Csa6G526390	3.5	8.213	1	21	715	735	UGUAGAUGAGGAGGAAGAUGC	UCUCCUUUUUCUUCAUCUACA	Cleavage	1
csa-novel-35	Csa5G270900	4	20.136	1	21	7	27	UGUAGAUGAGGAGGAAGAUGC	GCAUCUUCUUCCUCAGUUCCA	Cleavage	1
csa-novel-35	Csa6G502050	4	17.408	1	21	1186	1206	UGUAGAUGAGGAGGAAGAUGC	CCAUCCUCCUCUUCGGCUACG	Cleavage	2
csa-novel-35	Csa4G038810	4	17.832	1	21	1180	1200	UGUAGAUGAGGAGGAAGAUGC	UCGUCUUCCCCUUCUUCUGCA	Cleavage	1
csa-novel-35	Csa3G117410	4	5.627	1	21	1063	1083	UGUAGAUGAGGAGGAAGAUGC	AAAUCCUCCUCCUCCUCUGCU	Cleavage	1
csa-novel-35	Csa3G624040	4	14.831	1	21	435	455	UGUAGAUGAGGAGGAAGAUGC	UGAUCUCUCUCUCCAUUUAUA	Translation	1
csa-novel-38	Csa1G132120	4	18.403	1	21	1106	1126	AGAAUGAAACAGUAGACUCAC	AUGAGUAUGUUCAUUCAUUCU	Translation	1
csa-novel-39	Csa1G560720	3.5	16.923	1	23	830	852	AUUCGGUUUCAGUUUGGUUUGAC	GUGGAGCCAAAAAGAAACCGAAA	Translation	1
csa-novel-39	Csa5G625970	4	18.116	1	23	1472	1494	AUUCGGUUUCAGUUUGGUUUGAC	CGAGGACCGAGUUGGAACCAAAU	Cleavage	1
csa-novel-39	Csa5G603380	4	10.953	1	23	567	589	AUUCGGUUUCAGUUUGGUUUGAC	UUUCAACCAAAACGACGCCGGAU	Translation	1
csa-novel-42	Csa5G270900	3.5	8.775	1	22	1033	1054	UGAAGAGAUUGUGAGUGGAACA	AAUUCUGCUUCAAAUCUCUUCA	Translation	1
csa-novel-42	Csa6G445020	3.5	2.475	1	22	829	850	UGAAGAGAUUGUGAGUGGAACA	CCACCCACUAAUAAUCUCUUCC	Cleavage	1
csa-novel-42	Csa3G738980	4	23.357	1	22	895	916	UGAAGAGAUUGUGAGUGGAACA	UCUUCUUCUUCCAAUCUUUUCG	Cleavage	1
csa-novel-42	Csa3G172410	4	15.778	1	22	522	543	UGAAGAGAUUGUGAGUGGAACA	AACUCCAUUGUCAAGUUCUUCA	Cleavage	1
csa-novel-42	Csa4G642460	4	13.955	1	22	30	50	UGAAGAGAUUGUGAGUGGAACA	AACUCCA-UCACCAGCUCUUCA	Translation	1
csa-novel-43	Csa5G622500	4	14.406	1	20	26	45	UUUAAACCCAGGAUCUGAAG	AUUCAGAUAUGGGGUCUAAA	Translation	1
csa-novel-43	Csa7G024090	4	17.348	1	20	497	516	UUUAAACCCAGGAUCUGAAG	UUUCUGACUCUCGGUUUGAA	Translation	1
csa-novel-49	Csa4G641580	3.5	17.064	1	24	1097	1120	UUGAAGCAAACUCUUUUACCGGCC	GUGUAGUGGAAGAGCUUGCUUCCA	Translation	1
csa-novel-49	Csa1G012120	4	20.085	1	24	1181	1204	UUGAAGCAAACUCUUUUACCGGCC	UUUGCGAAAAAGUGUUUGCAUCAG	Cleavage	2
csa-novel-57	Csa7G428260	4	12.763	1	21	730	750	UUAUUUAAAAUUGGAGUCAUC	UGUGGCUCUGAUUUUAAACAU	Cleavage	1
csa-novel-57	Csa5G365160	4	16.036	1	21	673	693	UUAUUUAAAAUUGGAGUCAUC	UGUGGCUCUGAUUUUAAACAU	Cleavage	1
csa-novel-7	Csa1G600970	4	23.803	1	22	997	1018	UAAGAGCUUCGAUAGUAACAUG	GCUGCUGCUCUUGAAGCUUUUG	Cleavage	1
miR159b	Csa3G872110	4	14.406	1	21	1206	1226	UUUGGAUUGAAGGGAGCUCUU	GUUGGUUAUUUUCAAUCCAAA	Cleavage	1
miR159c	Csa3G881730	4	21.659	1	21	887	907	CUUGGAUUGAAGGGAGCUCUA	CAGAGCUCAUCUUAGUUCAAG	Translation	1
miR159d	Csa3G881730	4	21.659	1	20	888	907	CUUGGAUUGAAGGGAGCUCU	AGAGCUCAUCUUAGUUCAAG	Translation	1
miR159e	Csa3G872110	4	14.406	1	21	1206	1226	UUUGGAUUGAAGGGAGCUCUC	GUUGGUUAUUUUCAAUCCAAA	Cleavage	1
miR159f	Csa3G872110	4	14.406	1	21	1206	1226	UUUGGAUUGAAGGGAGCUCUG	GUUGGUUAUUUUCAAUCCAAA	Cleavage	1
miR165a	Csa6G150540	2	21.908	1	21	398	418	UCGGACCAGGCUUCAUCCCCC	AGGGGGUGAAGCCUGGUUUGG	Cleavage	1
miR165b	Csa6G150540	2	21.908	1	20	399	418	UCGGACCAGGCUUCAUCCCC	GGGGGUGAAGCCUGGUUUGG	Cleavage	1
miR166b	Csa6G150540	2.5	21.908	1	20	399	418	UCGGACCAGGCUUCAUUCCC	GGGGGUGAAGCCUGGUUUGG	Cleavage	1
miR166c	Csa6G150540	2.5	21.908	1	19	400	418	UCGGACCAGGCUUCAUUCC	GGGGUGAAGCCUGGUUUGG	Cleavage	1
miR166d	Csa6G150540	3	21.908	1	21	398	418	UUGGACCAGGCUUCAUUCCCC	AGGGGGUGAAGCCUGGUUUGG	Cleavage	1
miR166e	Csa6G150540	2	21.908	1	21	398	418	UCGAACCAGGCUUCAUUCCCC	AGGGGGUGAAGCCUGGUUUGG	Cleavage	1
miR166h	Csa6G150540	2.5	21.908	1	21	398	418	UCGGACCAGGCUUCAUUCCCU	AGGGGGUGAAGCCUGGUUUGG	Cleavage	1
miR166j	Csa6G150540	2.5	21.908	1	22	397	418	UCGGACCAGGCUUCAUUCCCCC	AAGGGGGUGAAGCCUGGUUUGG	Cleavage	1
miR166m	Csa6G150540	2.5	21.908	1	20	399	418	UCGGACCAGGCUUCAUUCCU	GGGGGUGAAGCCUGGUUUGG	Cleavage	1
miR166n	Csa6G150540	3.5	21.783	1	21	399	419	CUCGGACCAGGCUUCAUUCCC	GGGGGUGAAGCCUGGUUUGGU	Cleavage	1
miR166o	Csa6G150540	2.5	21.908	1	21	398	418	UCGGACCAGGCUUCAUUCCUC	AGGGGGUGAAGCCUGGUUUGG	Cleavage	1
miR166p	Csa6G150540	3	21.466	1	19	398	416	GGACCAGGCUUCAUUCCCC	AGGGGGUGAAGCCUGGUUU	Cleavage	1
miR166q	Csa6G150540	3	21.783	1	21	399	419	UCCGGACCAGGCUUCAUUCCC	GGGGGUGAAGCCUGGUUUGGU	Cleavage	1
miR166r	Csa6G150540	3	21.908	1	20	399	418	UCGGACCAGGCUUCAUUCUC	GGGGGUGAAGCCUGGUUUGG	Cleavage	1
miR166s	Csa6G150540	2.5	21.908	1	21	398	418	UCGGGCCAGGCUUCAUCCCCC	AGGGGGUGAAGCCUGGUUUGG	Cleavage	1
miR167c	Csa1G569480	4	22.603	1	21	23	43	UGAAGCUGCCAGCAUGAUCUU	CUGAUGAUGGUGGGAGCUUUG	Cleavage	1
miR167f	Csa1G569480	4	22.603	1	22	22	43	UGAAGCUGCCAGCAUGAUCUUA	UCUGAUGAUGGUGGGAGCUUUG	Cleavage	1
miR167g	Csa1G569480	4	22.603	1	21	23	43	UGAAGCUGCCAGCAUGAUCUC	CUGAUGAUGGUGGGAGCUUUG	Cleavage	1
miR167h	Csa1G569480	4	22.603	1	22	22	43	UGAAGCUGCCAGCAUGAUCUGG	UCUGAUGAUGGUGGGAGCUUUG	Cleavage	1
miR171a	Csa4G095040	4	18.671	1	21	418	438	UGAUUGAGCCGUGCCAAUAUC	GUUAUUGGCACCGACCAAUCG	Translation	1
miR319e	Csa3G881730	3.5	21.659	1	21	887	907	CUUGGACUGAAGGGAGCUCCU	CAGAGCUCAUCUUAGUUCAAG	Translation	1
miR319e	Csa3G799120	4	21.85	1	21	348	369	CUUGGACUGAAGG-GAGCUCCU	AAGGGCUCACCUUCAGUCUAAU	Cleavage	1
miR319f	Csa3G799120	4	18.806	1	19	349	368	UUGGACUGAAGG-GAGCUCC	AGGGCUCACCUUCAGUCUAA	Cleavage	1
miR319g	Csa3G881730	3.5	21.659	1	20	888	907	CUUGGACUGAAGGGAGCUCC	AGAGCUCAUCUUAGUUCAAG	Translation	1
miR319g	Csa3G799120	4	21.85	1	20	349	369	CUUGGACUGAAGG-GAGCUCC	AGGGCUCACCUUCAGUCUAAU	Cleavage	1
miR319h	Csa3G799120	4	18.806	1	21	347	368	UUGGACUGAAGG-GAGCUCCUU	AAAGGGCUCACCUUCAGUCUAA	Cleavage	1
miR319i	Csa3G799120	3	21.85	1	20	349	369	AUUGGACUGAAGG-GAGCUCC	AGGGCUCACCUUCAGUCUAAU	Cleavage	1
miR319j	Csa3G799120	4	18.806	1	21	347	368	UUGGACUGAAGG-GAGCUCCCA	AAAGGGCUCACCUUCAGUCUAA	Cleavage	1
miR319k	Csa5G183770	4	24.144	1	20	131	150	UUGGGCUGAAGGGAGCUCCC	GACAGUUCCGUUCAGCUCAA	Translation	1
miR390b	Csa1G012110	4	10.485	1	20	127	146	AGCUCAGGAGGGAUAGCGCC	CCCGCCGUCCCUUCUGAGCC	Cleavage	1
miR396b	Csa4G166950	3.5	18.014	1	21	728	748	UUCCACAGCUUUCUUGAACUG	AAGUUCAUGAAAGGGGUGGAA	Cleavage	1
miR396b	Csa5G625970	4	16.555	1	21	640	660	UUCCACAGCUUUCUUGAACUG	AAGAUUGAGAAUACUGUGGAA	Translation	1
miR396d	Csa4G166950	3.5	18.014	1	20	729	748	UUCCACAGCUUUCUUGAACU	AGUUCAUGAAAGGGGUGGAA	Cleavage	1
miR396d	Csa5G625970	4	16.555	1	20	641	660	UUCCACAGCUUUCUUGAACU	AGAUUGAGAAUACUGUGGAA	Translation	1
miR396f	Csa4G166950	3.5	18.014	1	22	727	748	UUCCACAGCUUUCUUGAACUGU	AAAGUUCAUGAAAGGGGUGGAA	Cleavage	1
miR396f	Csa5G625970	4	16.555	1	22	639	660	UUCCACAGCUUUCUUGAACUGU	CAAGAUUGAGAAUACUGUGGAA	Translation	1
miR396h	Csa4G166950	4	18.118	1	20	728	747	UCCACAGCUUUCUUGAACUG	AAGUUCAUGAAAGGGGUGGA	Cleavage	1
miR396h	Csa5G625970	4	16.977	1	20	640	659	UCCACAGCUUUCUUGAACUG	AAGAUUGAGAAUACUGUGGA	Translation	1
miR396i	Csa4G166950	3.5	18.014	1	21	728	748	UUCCACAGCUUUCUUGAACUA	AAGUUCAUGAAAGGGGUGGAA	Cleavage	1
miR396i	Csa5G625970	4	16.555	1	21	640	660	UUCCACAGCUUUCUUGAACUA	AAGAUUGAGAAUACUGUGGAA	Translation	1
miR396j	Csa4G166950	3.5	18.014	1	21	728	748	UUCCACGGCUUUCUUGAACUU	AAGUUCAUGAAAGGGGUGGAA	Cleavage	1
miR396k	Csa4G166950	3.5	18.014	1	21	728	748	UUCCACAGCUUUCUUGAACAG	AAGUUCAUGAAAGGGGUGGAA	Cleavage	1
miR396k	Csa5G625970	4	16.555	1	21	640	660	UUCCACAGCUUUCUUGAACAG	AAGAUUGAGAAUACUGUGGAA	Translation	1
miR396m	Csa4G166950	3.5	18.014	1	21	728	748	UUCCACAGCUUUCUUGAACGU	AAGUUCAUGAAAGGGGUGGAA	Cleavage	1
miR396m	Csa5G625970	4	16.555	1	21	640	660	UUCCACAGCUUUCUUGAACGU	AAGAUUGAGAAUACUGUGGAA	Translation	1
miRn6	Csa2G409480	3	13.648	1	24	698	721	UUUGGAUUCUAUUACUGAUAGUCU	AAAUGAGCAGUAAUAGUGUUCAAA	Cleavage	1
PC-3p-112990	Csa1G012110	3.5	10.532	1	23	1107	1129	GUUUUGAUGUUUGAGUUGGAUUC	GAGUUCAACUCAAACACCAGAAG	Cleavage	1
PC-3p-112990	Csa2G361490	3.5	18.962	1	23	666	688	GUUUUGAUGUUUGAGUUGGAUUC	UUUGUCAAUUCAAAGCUCAGAAC	Translation	1
PC-3p-139841	Csa1G160590	4	16.752	1	25	799	823	AAGGUCGUUUCUGUUUGAAGCAACC	UCAGAUUUCAAACACAAAAGAUCUC	Translation	1
PC-3p-158740	Csa2G292740	4	14.255	1	24	891	914	UAGUGUUGUCUUCUCUAAUUUUUA	AGUAGAUUGGAGAGCUCAACACUU	Translation	1
PC-3p-271839	Csa3G141860	4	17.365	1	23	398	420	AUUAUGUUCGAGAAGUUUUGUAU	AUCAAGAACUUCUCGGAGCUAAU	Cleavage	1
PC-3p-318270	Csa2G139840	3.5	17.158	1	21	765	785	GUUUCUGAUUUGUACUCUUCU	UGAAGAGGACAAGGCAGAAAG	Cleavage	1
PC-3p-318270	Csa1G039050	3.5	22.426	1	21	741	761	GUUUCUGAUUUGUACUCUUCU	UGAAGAGUCAAACUCAGAAAU	Translation	1
PC-3p-318270	Csa7G419600	3.5	23.107	1	21	2389	2409	GUUUCUGAUUUGUACUCUUCU	GAAAGAGUAGAGGACAGGAAC	Cleavage	1
PC-3p-318270	Csa2G409480	3.5	9.166	1	21	565	584	GUUUCUGAUUUGUACUCUUCU	GCAAGAGUA-AAAGCAGGAAC	Cleavage	1
PC-3p-318270	Csa3G196420	4	13.936	1	21	673	693	GUUUCUGAUUUGUACUCUUCU	CCAAUGGUAGAAACUAGAAAC	Cleavage	2
PC-3p-322544	Csa1G008490	4	20.817	1	20	2762	2781	UUUAGCCAAUUAAUCUUAGA	AUUUAGAAGAAUUGGCUGAA	Cleavage	1
PC-3p-34277	Csa6G445020	2.5	12.428	1	23	1101	1123	CUGCAUUAUUGCUCUUUGAUUCU	UUGUUCAAGGAGUAAUAGUGUGG	Cleavage	1
PC-3p-34277	Csa3G732590	4	24.956	1	23	123	145	CUGCAUUAUUGCUCUUUGAUUCU	UGUAGCAAAGGGCAUUGGUGCGG	Translation	1
PC-3p-37117	Csa7G024090	2.5	14.225	1	22	621	642	AAUUUGAUCUUCUGAUUCUCUC	AGAAGAAACAGAAGAUGAAAUU	Cleavage	1
PC-3p-37117	Csa3G141860	4	21.396	1	22	45	66	AAUUUGAUCUUCUGAUUCUCUC	AUAUGAAUCACAAGAUCAUGUU	Cleavage	1
PC-3p-37565	Csa3G098560	4	18.438	1	22	104	125	CUUCCUCUCACAGUUUAUCUCC	CAAGAAAAACAGGGGGAGGAGG	Translation	1
PC-3p-39976	Csa3G117410	4	24.722	1	20	576	595	AACAAUUUGUACCGUACUUC	GGAGGACCUUGCAAAUUGUU	Cleavage	1
PC-3p-41177	Csa4G095040	3	12.181	1	25	868	892	CUUCGAUCUCAUCUCACUUCUUCCA	UCUUUAAAGAAAGGUGAGAUUGAAG	Cleavage	1
PC-3p-45338	Csa1G012120	4	15.355	1	23	1231	1253	UUUGAUCGAUUUAUCCAAAACAC	UCGCAUUUGAUGAAUGGAUCAGA	Cleavage	1
PC-3p-45338	Csa3G035880	4	10.569	1	23	482	504	UUUGAUCGAUUUAUCCAAAACAC	AAGGUGUGAUUAAAUCGAUUGAA	Cleavage	1
PC-3p-46648	Csa2G292740	3.5	17.558	1	22	188	210	GGUUUUGA-AUUUUUUAUUGAAU	AGGCAAUACAAAAUCUCAAAGCC	Cleavage	1
PC-3p-46648	Csa3G043940	4	12.017	1	22	60	81	GGUUUUGAAUUUUUUAUUGAAU	AUGCAAUAGAGAAUUCAAUUCC	Cleavage	1
PC-3p-46648	Csa2G000290	4	18.388	1	22	216	236	GGUUUUGAAUUUUUUAUUGAAU	GUCCAAUAAGGA-UUCAAAACA	Translation	1
PC-3p-46648	Csa2G361490	4	20.427	1	22	668	689	GGUUUUGAAUUUUUUAUUGAAU	UGUCAAUUCAAAGCUCAGAACC	Translation	1
PC-3p-46648	Csa5G548160	4	12.254	1	22	656	677	GGUUUUGAAUUUUUUAUUGAAU	CCACAGUUCAAAAUUCAAAUCC	Cleavage	1
PC-3p-47140	Csa7G419600	4	22.944	1	21	331	350	CUUAUCUUGAGCGCACACAUG	AGUGUGUGUGAU-AAGAUAGG	Translation	1
PC-3p-48988	Csa6G445020	4	17.128	1	20	554	573	AUUGGACAGAGAAGUAUAUC	AAUAUGCUGUUCAGUCUGAU	Cleavage	1
PC-3p-50621	Csa7G290450	4	18.883	1	21	422	442	AUGACUGGAAAAUAAUUGUCG	CUUCAAUUAUUGUUCAGUUAA	Translation	1
PC-3p-67700	Csa1G085390	3.5	12.65	1	22	327	348	UUUGUUUUACUUUGUCUUAGUU	AUGUGGGACAAAGGAAUACAAA	Translation	1
PC-3p-70101	Csa5G587130	4	5.113	1	25	1082	1107	UUUAUAUU-UGUUUCAUUAUUCCAUG	AAGAUGAUGAGGAAACAGAAUAUGAA	Cleavage	1
PC-3p-71762	Csa5G365160	4	17.23	1	24	576	599	CAUAUUCUAUAAUUGUAUGAUAUC	AAAGCCAUUCAGUUGUAGGAAAUG	Cleavage	1
PC-3p-71762	Csa6G487810	4	17.409	1	24	889	912	CAUAUUCUAUAAUUGUAUGAUAUC	AUGCUCAUAAAGCUGCAGAAUAUG	Translation	1
PC-3p-87931	Csa2G190780	4	21.772	1	22	504	525	UUCUAAAUUUUUGUCAAUGUAC	UUCAAAUGACAUAGAUUUGGAA	Translation	1
PC-3p-95926	Csa5G587130	4	8.227	1	25	995	1019	UUGCUAUAUUCUUAAUUAUUAUUCC	AAAACUAUGAAGAAGAAGAUAGCGA	Cleavage	1
PC-3p-99883	Csa2G139840	4	11.733	1	19	630	648	CUUGUUGGUUCGGAUCUUC	GAGAAUUCGAAUUGGCAAG	Cleavage	1
PC-3p-99883	Csa3G098560	4	19.799	1	19	837	855	CUUGUUGGUUCGGAUCUUC	UAAGAUCAAAGCCAGCAAG	Translation	1
PC-3p-99883	Csa4G166950	4	16.723	1	19	422	440	CUUGUUGGUUCGGAUCUUC	AAAAACUCGAACCAACAGG	Cleavage	1
PC-3p-99883	Csa3G810580	4	14.515	1	19	626	644	CUUGUUGGUUCGGAUCUUC	GAGGAACACAACCAACAGG	Translation	1
PC-5p-100383	Csa2G409480	4	20.701	1	20	911	930	CAAAACUAUUGCUGAUAGAC	AUAUGUCAGCAACAGCUUUG	Cleavage	1
PC-5p-135464	Csa7G419600	4	21.827	1	22	420	441	AGACUUGUAUCGAUGAUACACU	UUUGUUUCAUCGACAUAAGUUG	Translation	1
PC-5p-17007	Csa3G406040	4	14.963	1	20	1292	1310	AAGUGAGGAAUGCAAGGCUG	GAGCUUUGC-UUCCUUGUUU	Translation	1
PC-5p-172177	Csa3G592150	4	14.307	1	22	374	395	UGAUCUAUAUAUGUUUCUGAGG	ACGAAGAAAAGUAUAUCGAUCA	Cleavage	1
PC-5p-187816	Csa3G141870	4	22.529	1	24	448	471	AAGCCUAAUAUUGCAAUUCUCUGA	GGUGAGAAAUUCAAUAUUGGGUUG	Cleavage	1
PC-5p-274347	Csa7G024090	3.5	15.573	1	24	582	605	AUAGCAAAACUGUCGCUGAUAGAC	GAAUGUAAGAGGCUGUUUUGCUAU	Translation	1
PC-5p-274347	Csa2G409480	4	24.101	1	24	911	934	AUAGCAAAACUGUCGCUGAUAGAC	AUAUGUCAGCAACAGCUUUGUUGC	Translation	1
PC-5p-274347	Csa7G039240	4	13.438	1	24	929	952	AUAGCAAAACUGUCGCUGAUAGAC	ACAUGUCAGCUACUCUUUUGCUAC	Translation	1
PC-5p-44253	Csa4G166950	4	13.327	1	23	243	265	AGUUACAUCUAGUGGUUACUAAU	ACAUGUAAACACUGAAUGUGACC	Translation	1
PC-5p-61552	Csa3G881730	4	17.965	1	22	572	593	UCAAUAUUAAUAAUAGUGAGAC	GAUUCUUUAUUCCUGAUAUUGA	Translation	1
PC-5p-61729	Csa2G000290	4	17.736	1	21	713	733	CUAUUUUCAAAUCUUUAUGUC	UGAAAGAAGAUUUGAAAAUGA	Cleavage	1
PC-5p-61729	Csa2G033890	4	13.075	1	21	161	181	CUAUUUUCAAAUCUUUAUGUC	AACAUAGAGAUUACGAGGUAG	Translation	1
PC-5p-63871	Csa3G172410	4	20.348	1	25	341	365	CGUGAGUUCAAAGUAACUCUUGAUG	CCAUGGGAGAUGCUUUGGAUUCAAG	Cleavage	2
PC-5p-65578	Csa5G587130	4	18.619	1	20	369	388	GAAUAAGUAAUUGUAUUUCA	GAAAAGACACUUCCUUAUUC	Translation	1
PC-5p-67364	Csa6G516660	4	8.45	1	22	913	934	CUUCCUUAAUCCGCAUUACUAG	AUUGCAGGGAGGAUUGAGGAAG	Cleavage	1
PC-5p-82896	Csa5G606610	4	13.384	1	25	1129	1153	GUUUUUGUUUUCGCCCCAAAACGGG	AAGAAAUUGGGGCCCAAAAGAAAAC	Translation	1
PC-5p-93097	Csa1G029620	3.5	12.604	1	22	832	853	ACUCCUUUUUAUAAUUAUUAUC	UAUAAUAAUAAUAAGAAGGGUU	Cleavage	1
PC-5p-93097	Csa4G095040	4	11.739	1	22	343	364	ACUCCUUUUUAUAAUUAUUAUC	UGUAAAGAAUGUAAUAAGGAGU	Cleavage	1
PC-5p-93097	Csa3G748810	4	17.074	1	22	565	586	ACUCCUUUUUAUAAUUAUUAUC	AGCGAUGAUGAUGAAAAUGAGU	Cleavage	2
PC-5p-93097	Csa7G071620	4	20.272	1	22	283	304	ACUCCUUUUUAUAAUUAUUAUC	CAAAAUGCUCAUAAAAGGGAGA	Cleavage	1
PC-5p-93097	Csa3G043950	4	13.963	1	22	43	64	ACUCCUUUUUAUAAUUAUUAUC	AAAAAUGAUGAUAAUAAGCAGU	Cleavage	1

## Sheet: S6
							Additional file 6: Table S8. RNA-seq analysis of CsZFP genes in cucumber different growth, developmental stages and in response to biotic and abiotic stresses
Sample	CU_28DAP(cucumber seed at 28 days after pollination)	CU_37DAP	CU_45DAP	CU_60DAP	Cotyledon_4Week_Seedlings	Hypocotyl_4Week_Seedlings	Root1	Root_4Week_Seedlings	Root	CsDZ(Root differentiation zone at 4 days after plating)	CsEZ(Root elongation zone at 4 days after plating)	CsMZ(Root meristematic zone at 4 days after plating)	Stem1	Stem	Stalk(Phloem of stalk at 3 days post anthesis)	pedicle(Phloem of pedicle at 3 days post anthesis)	CsLineB	CsMSC3	CsMSC12	CsMSC16	Leaf	OldLeaf	TrueLeaf_4Week_Seedlings	YoungLeaf	Female	Male	FemaleFlower	MaleFlower_Bud	MaleFlower	Ovary_fertilized	Ovary	Ovary_unfertilized	Normal_DAL1	Normal_DAL3	Normal_DAL4	Normal_DAL5	Super_DAL1	Super_DAL3	Super_DAL4	Super_DAL5	Super_DAL7	Super_DAL8	Super_DAL9	UnfertilizedOvary	F_0DAA (F: cultivar NCG122 day of flowering)	F_6DBF(M: cultivar NCG121 day before flowering)	M_0DAA	M_6DBF	Flesh_2Week_Fruit
Csa1G002750	2.45	4.62	5.87	8.74	10.39	11.1	22.35	13.43	9.5	5.02	6.2	6.15	19.9	10.7	4.02	3.93	23.047	21.387	20.333	23.94	22.53	13.55	6.12	6.34	18.26	16.29	10.76	7.57	9.17	27.97	37.72	19.79	13.4	11.39	10.07	9.37	14.54	13.83	13.92	11.76	10.76	8.87	9.08	9.87	14.457	14.457	19.593	21.15	8.62
Csa1G008490	3.2	5.49	6.91	7.7	5.35	6.01	20.74	6.36	7.31	3.83	6.13	8.31	13.92	7.87	0.93	1.27	8.627	8.247	6.577	5.36	9.99	5.5	6.04	4.8	9.89	8.87	6.38	5.57	5.26	20.05	17.27	18.33	9.44	8.47	5.26	6.74	10.57	10.07	10.73	9.7	7.19	5.05	6.45	8.96	12.903	11.337	11.443	12.947	7.61
Csa1G012110	4.45	8.19	18.62	27.46	19.56	22.39	24.07	26.63	21.31	6.6	5.92	5.77	18.73	20.78	3.72	6.47	28.46	28.827	25.343	25.653	22.84	23.23	27.31	17.89	18.96	21.34	23.27	19.08	22.08	26.59	24	34.63	17.02	13.14	13.36	15.99	15.92	14.95	16.31	17.42	14.55	14.97	15.87	31.43	19.437	19.63	17.977	18.67	24.13
Csa1G012120	0.86	0.58	0.52	0.06	0.22	0.36	2.42	1.94	3.69	1.14	1.72	0.77	1.45	0.41	2.54	2.09	1.807	2.07	1.297	1.69	0.54	0.57	0.1	1.11	5.99	14.97	4.7	13.33	3.25	1.98	2.16	1.85	3.36	6.85	17.98	7.83	3.32	4.85	5.73	7.75	13.92	17.11	15.18	0.81	3.713	1.553	2.19	2.037	5.38
Csa1G029620	2.36	1.82	3.41	3.19	4.91	18.17	1.11	2.79	2.22	1.93	5.24	0.83	44.27	25.9	3	2.3	12.17	12.617	13.197	11.323	8.82	13.12	5.83	14.72	23.32	24.04	8.57	24.91	3.84	4.79	7.31	3.27	16.23	24.68	16.88	8	15.08	14.36	14.73	21.72	27.44	12.64	7.11	8.93	9.193	4.63	7.743	5.057	2.81
Csa1G039050	0.05	0.15	0.19	0.04	0.36	1.45	6.21	1.33	3.04	1.87	2.85	1.79	5.52	1.36	4.35	8.66	3.743	3.963	3.607	2.81	6.02	0.61	0.39	2.39	6.57	4.24	2.04	6.79	0.64	7.72	10.37	11.38	10.5	7.58	5.79	2.94	9.55	12	13.94	12.91	13.26	6.99	2.84	4.09	9.823	12.78	7.75	10.67	8.27
Csa1G043020	0.34	0.12	0.33	0.4	2.54	2.8	5.24	3.6	1.24	7.57	11.81	3.5	6.93	1.04	1.18	0.92	5.86	6.293	7.513	6.36	11.22	1.05	3.24	2.35	15.57	14.54	13.66	9.15	22.74	3.64	7.46	5.61	6.99	6.95	15.3	25.66	5.33	5.1	7.15	9.11	10.2	20.9	15.64	0.74	1.737	0.96	2.767	1.297	0.08
Csa1G085390	33.13	90.94	109.99	156.97	182.04	51.53	12.12	21.16	2.9	3.41	0.59	0.13	25.54	40.52	4.66	0.16	89.017	85.333	105.18	100.487	37.56	147.02	205.47	79.2	31.25	32.74	87.37	67.57	45.4	67.67	73.79	80.96	144.95	69.33	218.01	60.51	101.21	86.46	94.36	106.48	109.77	196.24	149.19	91.29	157.22	212.857	156.053	168.027	65.98
Csa1G132120	0	0	0	0.02	45.53	80.89	1.48	280.57	6.45	22.75	8.13	4.15	0.08	1.44	0.15	0.03	1.923	1.523	2.55	5.727	0.07	3.83	8.75	0.28	0.08	0.07	7.51	0.22	2.81	0	0.14	0	0.56	1.23	0.49	2.83	0.53	1.39	1.4	2.16	1.99	2.26	2.95	0	0.05	0	0.027	0.05	0.64
Csa1G160590	0.27	0.09	0.02	0.05	0.7	17.8	102.44	3.51	65.69	0.3	0	0	6.98	27.76	48.59	109.34	1.923	2.267	3.057	3.83	1.52	2.22	0.79	0.92	2.26	2.01	3.35	1.32	1.49	8.53	4.04	8.68	2.28	2.95	1.45	14.22	2.26	2.32	3.83	4.21	5.02	7.96	12.31	7.08	8.827	3.327	13.66	2.537	17.36
Csa1G481720	0	0	0.04	0.18	2.08	0	0	0.24	0	0	0	0	0	0.63	3.28	0.1	0.903	0.313	1.227	2.067	0.17	0.22	0	0.23	2.24	0.5	6.63	0	4.72	0	0	0	2.08	3.71	0.97	5.24	2.44	3.26	3.62	3.83	2.74	0.91	6.23	0.75	0.967	1.517	0.487	0.557	0
Csa1G524710	0	0	0	0	0	0	0	0	0	0	0	0	0	0	0	0	0	0	0	0	0	0	0	0	0	0	0	0	0	0	0	0	0	0	0	0	0	0	0	0	0	0	0	0	0	0	0	0	1.62
Csa1G560650	14.14	13.24	19.32	38.44	308.78	229.2	268.07	266.25	240.55	35.2	16.25	15.14	98.31	187.79	137.56	73.48	206.047	211.1	173.313	214.03	148.19	303.79	242.75	167.21	249.4	214.32	250.77	166.78	361.37	147.89	199.54	264.44	136.82	137.68	131.3	137.26	119.22	157.86	173.19	177.56	180.46	136.5	158.19	179.07	58.507	66.037	70.967	60.64	144.34
Csa1G560720	8.31	15.05	38.4	58.7	54.55	53.96	61.45	66.49	45.56	19.06	19.09	24.04	60.67	45.19	26.84	45.29	50.313	56.327	53.763	45.477	64.44	61.42	52.06	28.85	53.65	50.43	36.46	40.78	38.96	68.31	75.85	89.89	56.88	44.57	38.31	80.79	58.63	61.18	69.54	64.15	57.63	49.97	73.43	49.59	39.737	44.46	54.047	41.477	38.06
Csa1G569480	0	0.02	0	0.02	4.17	28.8	25.04	62.48	84.74	6.52	0.32	0	8.73	19.33	5.99	5.88	2.327	2.48	3.16	2.51	1.91	6.73	1.53	1.27	8.51	9.33	10.98	10.11	7.58	12.85	16.08	9.29	6.54	6.49	3.09	7.88	7.52	6.71	10.43	10.4	8.27	8.17	4.96	12.96	14.497	5.137	14.307	8.927	12.95
Csa1G600970	27.05	29.39	42.41	58.84	60.62	69.13	73.18	72.56	68.83	33.63	35.5	47.19	62.11	62.98	25.74	23.32	41.357	37.113	37.827	40.36	62.95	45.98	59.25	43.88	51.06	43.59	60.23	46.59	51.54	72.58	78.77	69.24	72.84	62.54	52.81	64.35	74.86	66.92	67.19	65.58	64.69	61.98	68.12	73.41	106.467	117.24	95.927	108.27	65.98
Csa1G657510	80.76	118.77	287.67	366.29	821.17	1189.35	112.76	1002.27	694.28	192.85	162.27	260.27	141.89	626.52	2958.85	1661.78	262.023	267.947	407.113	435.11	151.16	603.39	519.86	362.59	160.35	123.95	1981.71	502.93	2860.2	181.33	149.98	206.61	551.25	481.61	509.6	799.5	553.27	550.91	619	584.43	536.47	522.07	802.38	934.94	456.01	559.49	505.187	604.077	1532.11
Csa2G000290	7.42	6.22	13.46	22.21	25.24	27.85	47.29	34.17	25.51	17.63	28.85	65.88	65.37	37.17	4.92	8.67	31.92	33.863	29.663	31.553	64.19	25.65	28.97	23.15	38.17	26.03	14.93	18.71	12.34	76.83	89.98	55.3	50.22	27.07	11.58	19.59	57.62	48.68	39.56	34.67	19.01	8.9	16.41	51.98	45.573	48.06	57.76	65.15	29.03
Csa2G033890	20.92	24.12	53.51	97.31	78.83	98.56	53.64	98.27	91.83	38.65	46	37.75	64.66	107.35	278.78	278.93	88.407	99.303	77.327	95.853	65.84	92.29	60.73	40.53	84.59	73.13	102.85	90.29	111.29	97.14	78.06	119.63	95.1	94.64	125.89	94.03	88.84	95.78	102.57	103.39	110.33	104.79	89.24	120.22	65.357	67.537	73.323	68.367	182.19
Csa2G035540	1.91	2.52	12.64	20.54	2.14	5.24	8.18	7.36	13.93	3.33	5.39	14.96	8.44	7.85	3.32	1.94	10.637	10.427	10.517	11.19	14.79	3.59	5.6	7.45	9	7.49	4.91	10.79	4.15	18.02	19.99	17.22	27.56	25.48	7.08	19.64	31.31	22.72	22.86	15.13	26.9	27.14	23.94	15.95	37.27	44.41	34.367	49.6	16.27
Csa2G139840	18.18	36.56	90.05	163.18	60.19	73.99	56.05	71.18	66.64	37.59	49.87	40.48	81.49	70.72	116.91	113.12	73.147	70.33	91.587	97.737	65.83	64.79	45.54	44.87	70.27	74.39	55.31	79.15	64.66	68.82	58.13	74.37	120.73	103.5	157.62	102.06	116.72	116.18	112.71	110.82	112.1	126.91	103.49	73.64	81.17	94.853	74.95	81.377	99.76
Csa2G174080	0	0.04	0.31	0.28	67.23	43.11	0	29.8	6.82	0.56	0.04	0.16	0.34	26.04	9.66	8.37	8.783	13.983	10.4	11.103	0.29	23.71	54.08	6.2	1.15	0.87	52.95	5.29	63.07	0.51	0.58	0.28	5.39	5.59	2.57	7.85	5.97	4.3	3.87	4.63	2.97	2.8	2.92	14.48	17.51	15.303	8.06	9.82	16.13
Csa2G190770	0	0	0	0	0	1.17	0.56	4.36	8.76	0.55	0	0	0	0	0	0	0	0	0	0	0	0	0	0	0	0	0	0	0	0	0	0	0	0	0	0.03	0	0	0	0	0	0	0	0	0	0	0	0	0
Csa2G190780	0	0	0	0	0	0	0	0	0	0	0	0	0	0	0	0	0	0	0	0	0	0	0	0	0	0	0	0	0	0	0	0	0	0	0	0	0	0	0	0	0	0	0	0	0	0	0	0	0
Csa2G292740	4.18	4.91	9.33	18.59	27.09	24.39	28.14	32.84	23.92	10.81	11.42	14.56	25.72	26.91	6.08	6.86	20.137	22.853	18.417	25.253	28.35	24.22	22.31	12.46	26.96	26.79	32.23	18.85	28.27	33.86	37.01	37	31.61	28.53	23.77	34.19	30.53	29.67	32.87	29.55	26.52	24.08	28.42	27.56	27.543	28.147	28.417	29.77	23.63
Csa2G326490	0	0	0	0	0	0	0	0.66	0	0	0	0	0	0	0	0	0	0	0	0	0	0	0	0.16	0	3.78	0	1.99	0	0	0	0	0	0.05	0.1	0.37	0.02	0	0.02	0	0.05	0.73	0.56	0	0.03	0	0	0.027	0
Csa2G354820	0.18	1.97	6.79	9.2	170.7	161.54	1.75	297.72	444.09	3.52	2.04	0.28	2.76	302.22	66.97	19.84	25.457	23.027	15.473	22.583	1.69	42.04	486.67	78.8	4.67	8.96	64.73	80.76	145.21	0.39	0.9	1.29	87.48	176.48	150.18	83.47	111.54	61.57	48.17	61.18	58.2	90.07	81.83	45.98	37.81	85.87	4.673	77.7	64.1
Csa2G361490	34.78	93.83	141.27	142.34	47.51	54.89	5.41	21.97	19.91	6.14	4.73	1.35	7.28	25.35	45.77	7.94	28.807	26.35	32.12	26.71	9.42	29.38	60.24	19.48	9.85	5.52	16.46	16.31	13.13	9.31	10.07	13.74	31.74	22.9	14.27	23.2	30.15	29.01	24.48	29.12	18.92	12.18	16.08	47.39	35.617	36.84	34.337	34.657	57.51
Csa2G382580	0	0.06	0	0.03	2.08	11.37	14.18	16.93	64.88	0.54	0.43	0.48	0.81	44.04	9.16	33.94	13.493	22.813	23.857	31.747	0.81	2.9	2.4	3.17	1.68	1.84	0.88	6	0.61	0.81	0	3.09	3.42	4	4.86	2.61	4.01	3.82	4.5	3.31	3.77	2.52	2.66	3.64	2.467	1.293	2.027	0.953	13.99
Csa2G404810	4.15	6.76	14.07	24.31	3.69	3.17	7.63	7.43	6.33	1.74	2.39	2.96	2.38	4.75	49.76	23.49	4.077	5.397	5.123	4.79	5.02	4.96	2.37	2.36	5.62	5.3	6.71	2.96	7.21	7.12	6.57	11.37	12.83	7.74	9.22	6.24	10.47	11.54	13.24	11.04	10.24	5.65	8.13	4.23	9.48	11.913	9.493	11.893	3.75
Csa2G406660	0.95	1.85	3.52	4.84	3.89	5.33	10.33	10.16	7.28	5.27	6.88	11.53	10.7	8.68	2.28	1.38	11.767	12.203	12.88	12.09	16.78	4.8	2.55	2.99	10.73	7.86	8.43	6.22	6.26	19.45	18.7	15.1	15.82	8.71	10.13	7.46	14.55	11.99	10.33	10.25	10.22	8.96	8.5	10.31	15.397	17.773	19.413	24.467	4.71
Csa2G409480	0.08	0	0	0	0	4.06	40.83	5.39	20.36	12.31	16.71	21.58	24.71	0.58	0.85	2.06	1.677	2.467	2.93	2.76	7.02	0	0	0.34	0.76	0.12	0.38	0.19	0	15.68	18.18	6.1	1.71	0.24	0.55	0.15	2.04	0.7	1	1.35	0.81	0.24	0.09	2.49	6.393	5.81	7.58	9.013	0.25
Csa3G001720	0	0	0	0	0	0	0	0	0	0	0	0	0	0	0	0	0	0	0	0	0	0	0	0	0	0	0	0	0	0	0	0	0	0	0	0	0	0	0	0	0.02	0	0.02	0	0	0	0	0	0
Csa3G011750	0.45	0.11	0.21	0.29	11.64	0	0	0	0	0	0	0	0	0	0	0	35.217	32.547	45.573	40.247	47.43	31.5	2.77	4.75	0.45	0.13	0	0.21	0	0	0	0	2.51	0.48	0	0.02	3.31	2.16	1.41	1.51	0.54	0.03	0.02	0	0	0	0	0	0
Csa3G019980	0	0.06	0	0.03	2.14	2.77	7.61	6.05	1.12	1.4	4.28	2.23	1.8	0.19	6.69	1.5	2.377	2.04	4.373	2.873	3.81	0.27	0.78	2.53	6.45	4.29	7.23	2.59	3.46	5.03	3.08	1.96	3.56	1.91	14.31	12.3	3.74	2.81	2.57	3.4	4.64	10.42	8.56	2.93	2.807	3.563	4.52	3.247	8.07
Csa3G035880	1.08	3.65	12.96	25.9	11.78	10.95	4.23	9.72	4.83	1.23	1.38	3.14	3.77	8.47	2.5	2.2	6.007	6.673	6.377	5.39	4.73	9.34	9.49	5.36	4.17	3.46	3.89	5.08	6.04	3.25	3.72	5.33	6.6	6.69	7.3	6.18	6.32	7.48	9.48	8.8	8.45	6.02	7.22	4.94	2.85	1.857	3.523	2.957	7.1
Csa3G043940	0	0	0	0	0	0	0	0	0	0	0	0	0	0	0.12	0	0	0	0	0	0	0	0	0	0	0	0	0	0	0	0	0.25	0.15	0.05	0.06	0.07	0.39	0.16	0.11	0.14	0.12	0.03	0.02	0	0.1	0	0.03	0	0
Csa3G043950	0	0	0	0.03	0	0	0	0	0	0	0	0	0	0	0	0	0	0	0	0	0	0	0	0	0	0	0	0	0	0	0	0	0.03	0	0	0	0.04	0	0	0	0	0	0	0	0	0	0	0	0.14
Csa3G043960	0.03	0	0	0	0	0	0	0	0	0.02	0.02	0	0.26	0.21	0.54	0.47	0	0.02	0	0	0	0	0	0	0	0.11	0.34	0	0	0	0	0.21	0.12	0.04	0.07	0.06	0.37	0.21	0.09	0.02	0.05	0.02	0.07	0	0	0.083	0.02	0.107	0.15
Csa3G098560	0.13	0	0	0	11.9	24.91	40.66	20.05	14.28	1.88	3.8	3.36	11.92	6.56	24.12	8	22.41	23.49	17.263	16.913	29.34	8.34	42.35	43.22	31.9	26.04	11.77	32.28	5.49	52.84	59.82	22.44	49.3	28.55	32.52	9.72	51.05	45.45	45.42	56.73	29.24	20.5	7.82	23.29	28.933	42.2	41.82	54.473	35.39
Csa3G117400	8.24	6.85	4.39	0.5	1.56	9.66	2.87	2.32	4.26	0.98	0.28	0.13	1.89	9.73	5.08	9.9	5.93	6.23	9.787	6.967	1.48	1.95	5.04	1.54	5.67	8.67	8.17	14.71	14.92	1.47	1.97	2.01	3.56	4.97	23.3	12.25	3.14	3.92	4.58	6.81	10.26	19.95	9.89	4.75	3.187	2.217	2.02	1.983	17.3
Csa3G117410	0.81	0.24	0.09	0.01	0	0	0.36	0	0	0.01	0	0	0.11	0.17	0.08	0.01	0.157	0.077	0.047	0.137	0	0	0.09	0	0.05	9.57	0.07	7.53	0	0.08	0.09	0	0.11	0.19	0.05	0.08	0.24	0.16	0.15	0.18	0.71	0.62	0.22	0	0.103	0.023	0.087	0.047	0.43
Csa3G125000	2.37	2.85	5.87	10.48	13.47	9.16	7.26	11.59	7.29	2.89	3.55	6.2	10.68	9.9	8.12	4.29	9.967	10.753	10.533	11.083	13.7	11	13.35	11.21	10.29	5.77	7.93	9	9.65	16.44	18.11	16.06	15.23	11.31	6.85	8.26	14.02	13.92	15.07	12.25	8.27	7.02	8.06	18.23	19.697	20.943	20.67	23.733	9.86
Csa3G134950	0	0.18	0.29	0.53	0.15	0	0	0.15	0.17	0	0	0	0	0.2	10.12	0.28	0.173	0.183	0.093	0.013	0.32	0.28	0.2	0	0.12	0.11	0	0.17	0	0.38	0	0	0.52	0.38	0.09	0.26	0.39	0.71	0.76	0.5	0.24	0.2	0.35	0	0.357	0.767	0.24	0.49	2.29
Csa3G141860	0	0	0	0	0	0.39	0	0	0	0.21	0.05	0.12	0	0	0	0	0.69	0.417	0.443	0.497	3.44	0	0.27	0	0	0	0	0	0	0.5	0.57	1.64	0.32	0.06	0	0.03	0.7	0.09	0.03	0	0.03	0	0	1.07	0.513	0.41	0.717	0	0
Csa3G141870	0	0	0	0	0	0.19	0	0	0	0	0	0	0	0	0.06	0	0	0	0	0	0	0	0	0	0.16	0	0	0	0	26.34	20.45	8.45	0	0	0	0	0.03	0.08	0.07	0	0.03	0	0	10.59	17.233	21.45	32.25	41.273	0
Csa3G172410	8.13	18.82	29.69	32.41	3.85	10.6	25.99	8.18	9.88	3.14	4.76	8.74	44.24	4.75	3.4	2.54	8.827	6.99	6.52	6.59	26.4	6.2	6.44	13.21	37.56	22.23	5.18	18.27	2.8	50.5	51.08	38.41	39.63	36.2	11.58	6.91	33.1	42.55	40.49	44.98	32.36	7.79	5.43	20.69	19.807	15.653	17.6	18.003	10.17
Csa3G182760	3.67	4.99	8.69	13.76	12.32	14.91	24.54	16.5	17.11	11.99	20.11	17.49	20.48	16.01	3.16	3.37	10.933	7.947	9.17	9.56	11.7	8.74	8.16	8.63	21.66	23.38	17.32	23.65	12.73	16.15	17.83	11.18	15.83	18.82	24.21	22.09	15.87	18.08	18.4	20.59	26.66	27.39	28.63	12.44	16.793	14.133	17.263	16.553	17.53
Csa3G196420	0	0	0.03	0.05	1.47	8.82	16.69	19.51	36.99	2.37	1.37	1.22	0	0.18	0.99	0.81	0.617	0.833	0.713	0.653	0.77	1.14	0.18	0	4.97	12.07	1.77	4.24	1.19	1.01	0.19	0.92	0.53	5.86	14.54	3.4	0.27	2.03	4.05	5.28	13.27	8.61	5.25	0.14	0.07	0.05	0.227	0.117	4.74
Csa3G199020	1.49	2.9	8.32	19.14	10.15	36.57	4.43	25.02	2.36	1.6	1.43	2.03	2.36	12.45	8.66	14.07	22.123	23.39	37.633	20.423	3.54	10.83	7.15	3.29	4.67	7.41	159.08	7.75	67.46	1.76	1.77	6.51	4.5	3.25	7.06	16.3	3.35	4.04	3.72	4.58	7.22	16.02	18.36	4.17	2.99	4.837	2.733	3.847	4.03
Csa3G406040	0	0	0.06	0.02	2.76	1.42	0.68	0.25	0.82	0.01	0	0.04	1.03	0.78	0.63	0.43	15.033	13.13	10.923	9.627	8.74	2.09	11.17	12.36	11.56	11.01	1.97	13.64	0.83	7.47	6.08	7.16	13.54	9.86	5.46	1.26	13.12	10.81	12.51	15.5	13.51	5.44	0.68	3.08	10.763	11.307	8.68	10.29	9.51
Csa3G426920	0	0	0	0	0	1.45	6.99	0	4.46	1.12	0.56	0.07	1.89	2.72	0	0	0.29	0.303	0.313	0.337	0.54	0	0	0.49	0.2	0	0	0	0	0.63	0.36	0	0	0.03	0	0	0.04	0	0.04	0	0	0	0	0.27	0	0	0.12	0.423	0
Csa3G509430	0	0	0	0	0	0	0	0	0	0	0	0	0	0	0	0	0.123	0	0.027	0	0	0	0	0	0	0	0	0	0	0	0	0	0.11	0	0	0	0.06	0.07	0.07	0	0	0.04	0	0	0	0.04	0	0	0
Csa3G592150	3.95	6.12	17.29	41.2	26.97	25.22	53.34	28.22	27.1	24.78	27.9	17.7	45.04	18.71	22.97	27.62	27.783	29.667	32.183	32.257	32.71	22.39	20.55	15.79	55.42	68.33	31.31	42.8	24.31	48.02	45.51	65.16	35.26	39.73	40.26	33.45	28	37.06	42.64	43.36	43.44	32.74	29.26	26.45	37.743	30.183	42.363	29.55	28.83
Csa3G603040	9.44	13.44	35.42	53.41	33.99	35.45	48.46	34.93	35.19	13.55	24.83	33.69	61.78	34.1	7.72	8.16	29.72	31.537	31.173	34.24	59.32	30	28.75	22.18	40.78	28.56	23.05	23.63	27.39	71.51	74.21	56	40.97	30.97	20.55	25.99	44.95	37.88	34.06	32.02	27.68	18.84	22.4	49.94	53.697	47.98	59.613	53.457	42.96
Csa3G624040	0	0	0.14	0	0	0	0	0	0.27	0.03	0.17	0.12	0	0	0	0	0	0	0	0	0	0	0	0	0	0	0	0.54	0	0	0	0	0.1	0	0	0.03	0.03	0.03	0.03	0.19	0	0	0	0	0	0	0	0	0
Csa3G731900	0	0	0.16	0.33	0.42	0.41	1.79	0.44	0.95	0	0	0	0	0	0	0	0.187	0.38	0.69	1.553	0	1.21	0	0.42	0.69	0.3	2.34	0.48	0	0.53	0	4.67	0.35	0.12	0.85	1.12	0.25	0.66	0.75	0.47	0.46	1.19	0.89	1.84	1.107	1.02	1.06	0.303	0.81
Csa3G732590	3.56	3.92	12.18	14.72	17.64	26.65	13.84	22.64	28.7	8.46	10.63	11.92	17.77	20.16	6	4.94	16.437	14.853	15.007	18.8	17.5	13.81	21.64	15.32	13.4	12.49	16.94	20.28	14.53	18.29	20.03	15.47	20.88	18.09	12.08	18.45	21.19	19.27	19.7	19.79	16.93	14.61	15.66	28.05	22.617	23.49	23.217	25.463	20.96
Csa3G733980	3.7	5.59	10.73	35.18	13.91	8.5	0	27.06	1.49	4.59	1.47	0.05	0	0	0.34	0	1.04	1.013	2.513	2.083	0	0	0	0	0.32	0.19	0.44	0	0	20.38	16.81	28.3	0.83	0.35	0.29	0.12	0.52	0.47	0.32	0.48	0.22	0.22	0.24	20.96	23.023	20.37	47.59	28.45	64.11
Csa3G738980	6.44	7.98	13.31	23.7	13.41	18.36	7.29	32.57	6.95	17.4	16.59	19.22	3.04	2.76	0	0	14.92	15.41	15.76	15.303	11.72	7.82	8.74	10.76	4.49	4.35	3.66	6.55	3.77	2.64	3.12	3.18	6.17	3.8	3.44	3.13	4.71	3.3	3.1	3.6	2.85	2.98	2.06	2.89	4.07	8.377	4.3	7.95	0
Csa3G743410	0.11	0.5	1	1.46	1.82	8.15	2.36	10.86	25.86	9.28	2.7	0.26	1.06	8.41	35.55	30.73	4.12	5.4	7.453	5.643	0.61	0	4.38	12.98	3.5	1.9	12.95	8.56	12.31	1.23	1.61	1.54	7.08	10.33	12.64	4.8	8.19	8.05	5.67	6.03	5.88	3.72	5.52	3.18	3.507	2.103	2.1	1.557	11
Csa3G748810	21.56	30.15	55.92	47.06	59.43	80.73	117.33	76.59	74.41	40.14	48.36	73.96	167.26	60.59	49.03	61.17	83.937	87.943	98.117	90.84	174.21	57.76	46.96	51.14	123.02	71.1	47.75	59.38	55.53	200.13	196.09	146.49	131.36	81.34	43.08	62.74	129.69	107.26	96.67	92.59	66.17	41.88	51.74	100.99	140.337	157.03	153.433	163.44	95.33
Csa3G799120	0.03	0	0	0	17	0.71	0	0	0	0	0	0	11.52	2.78	0.07	0.02	35.723	35.48	49.8	36.713	32.57	53.41	43.96	163.31	0.59	0	0.32	0.66	0	0.73	0.63	1.4	1.51	0.3	0.34	0	2.39	1.6	1.17	0.86	0.33	0.03	0.11	3.31	1.027	0.277	1	0.37	2.51
Csa3G810580	0.25	0.16	0.43	0.22	0.81	2.97	5.58	0.53	7.77	1.05	0.35	0.53	1.03	6.69	0.06	0.04	0.74	1.22	2.183	1.55	0.81	0.58	0.55	0.3	4.78	2.41	3.15	3.47	0.52	9.88	7.48	9.12	5.2	6.61	4.32	3.56	3.79	4.08	6.61	7.12	5.19	4.84	2.41	7.5	16.023	20.597	16.07	23.993	2.25
Csa3G819820	0	0	0.03	0	0	0	0	0	0	0	0	0	0	0	0	0	0	0	0.057	0	0	0	0	0	0	0	0	0	0	0	0	0	0	0	0.03	0.04	0	0	0	0.03	0.05	0.03	0.06	0	0.063	0	0.05	0	0
Csa3G848250	0.27	0.04	0.04	0.07	17.27	11.41	15.16	6.01	9.27	5.79	5.17	1.6	17.95	12.51	0.12	0.23	14.873	9.917	12.33	9.287	12.83	14.17	12.56	10.46	18.61	20.33	4.29	21.23	2.09	39.5	45.46	20.97	24.7	20.98	16.51	10.06	25.34	21.68	22.34	26.58	23.75	20.31	10.77	14.2	39.54	18.657	35.183	24.917	7.6
Csa3G872110	4.87	6.81	7.22	4.52	15.6	20.28	5.36	37.8	24.83	27.42	9.65	14.06	5.65	12.3	4.28	1.86	14.197	12.34	11.337	9.807	17.35	4.36	28.31	39.73	8.78	11.2	15.25	39.18	3.9	9.94	7.58	12.74	24.7	17.95	40.06	8.41	21.29	22.97	26.5	41.02	30.45	22.76	9.6	31.51	29.877	28.12	45.737	38.703	18.72
Csa3G881730	11.14	24.46	54.7	74.89	36.68	36.28	66.12	40.28	45.24	30.64	28.95	48.9	68.44	35.86	11.32	20.84	40.057	42.713	43.853	46.317	57.96	27.21	32.74	29.23	44.98	41.54	48.81	34.2	48.92	67.81	73.47	34.24	37.03	32.26	22.19	51.24	40.52	37.87	33.26	30.71	27.89	26.44	47.17	42.5	35.86	30.313	35.56	35.643	42.55
Csa3G902400	3.16	2.64	3.04	3.52	3.33	0	0	0	0	0	0	0	0	0	0	0	3.187	3.11	4.143	3.263	4.31	0.4	1.51	1.23	0	0	0	0	0	0	0	0	0	0	0	0	0	0.02	0	0	0	0	0	0	0	0	0	0	0
Csa4G006510	0.19	0.2	0.82	1.43	6.98	34.62	19.02	28.05	26.37	5.35	1.9	1.75	4.8	22.02	16.83	15.7	2.94	4.243	4.923	5.143	2.57	3.66	5.05	2.39	8.18	7.77	10.22	9.86	2.36	8.08	6.78	9.03	6.74	7.16	16.12	9.65	4.6	6.88	7.78	9.52	13.07	16.45	7.15	11.88	5.947	2.193	7.833	2.6	18.05
Csa4G038810	0.94	0.44	0.42	0.72	35.33	26.24	5.11	56.49	23.21	3.87	2.21	2.44	3.37	19.79	62.03	28.98	16.09	13.823	22.263	25.357	5.9	17.07	26.61	12.55	9.34	6.88	66.12	24.89	103.02	2.13	1.41	7.46	18.23	24.61	11.31	77.99	17.91	17.79	19.76	22.83	26.84	19.19	49.46	13.66	5.987	7.767	8.12	8.687	11.5
Csa4G095040	0.29	0.96	1.6	1.34	1.42	1.77	2.7	2.1	2.61	0.98	2.68	6.11	10.07	1.8	1.25	2.38	4.26	4.773	6.517	3.907	9.66	1.54	2.35	5.1	9.58	7.56	1.56	5.29	0.65	7.02	9.92	5.3	10.57	5.63	2.29	0.79	10.83	10.58	8.14	7.94	5.21	0.81	0.77	2.19	6.38	7.343	8.287	9.353	1.26
Csa4G166950	3.08	4.96	15.74	23.36	39.65	44.46	34.75	47.92	58.84	11.95	7.86	6.12	22.84	36.89	30.41	23.38	16.017	16.507	16.49	21.84	17.7	20.94	34.04	18.42	18.6	18.91	37.3	15.24	33.64	29.61	29.74	68.84	24.84	46	12.42	87.55	27.51	19.8	21	19.48	35.71	54.3	109.58	23.16	30.74	64.747	24.85	46.36	28.99
Csa4G290830	0	0	0	0	0.1	0.2	1.72	0.11	1.6	0.04	0	0.32	1.37	1.25	2.08	0.65	0	0.007	0.227	0.083	0	0.19	0.14	0.3	0.33	0	0	0	0	1.28	0.59	0.98	0.26	0.03	0.03	0	0.58	0.26	0.18	0.12	0.05	0.02	0	0.33	0.35	0.547	0.433	0.327	0.2
Csa4G293330	0.5	0.57	0.94	2.09	6.41	4.73	1.24	7.56	27.29	0.17	0.13	0.14	0.93	22.08	55.6	9.44	3.477	3.743	3.133	3.943	2.4	5.05	15.97	6.77	0.36	0.79	11.22	1.26	9.88	1.39	0.64	1.52	4.2	8.78	1.26	3.68	6.06	3.07	2.03	3.58	2.11	1.57	4.25	4.31	1.75	3.757	2.043	6.17	4.67
Csa4G571220	0	0	0.12	0.12	0.86	15.33	7.08	5.67	32.85	0.46	0.65	0.59	7.78	35.22	42.01	30.25	0.85	1.07	1.893	2.617	0.47	1.23	0.44	0.74	3.99	7.7	8.64	9.98	1.37	0.95	1.55	1.48	2.67	4.81	7.79	4.26	2.24	3.15	4.94	6.35	9.05	8.07	6.93	2.09	2.87	2.397	1.733	1.29	2.47
Csa4G641580	0.66	1.57	8.28	15.04	22.17	29.13	6.74	27.68	8.64	5.08	2.97	2.9	16.02	15.81	14.97	7.45	25.663	28.7	26.46	27.997	33.54	17.85	28.81	31.98	11.36	5.53	14.74	7.09	18.25	19	22.83	27.6	24.25	8.77	5.33	10.16	25.52	22.22	21.99	21.76	8.78	5.31	9.44	15.12	23.793	17.987	23.607	19.44	7.23
Csa4G642460	6.69	35.2	39.98	50.83	805.56	717.97	51.42	1169.82	1572.54	6.55	3.23	1.7	10.98	622	134.91	26.45	52.357	38.787	56.117	62.923	3.27	135.69	1066.87	91.42	8.65	16.32	1179.02	91.16	1645.1	7.26	7.11	41.92	158.73	255.76	72.71	358.48	170.15	155.34	157.18	210.15	127.47	96.54	355.92	170.74	88.803	137.833	6.197	51.88	276.39
Csa4G646130	13.79	27.42	46.43	71.12	47.06	77.45	13.5	15.44	7.02	0.66	1.36	0.5	56.68	23.02	7.69	3.38	41.11	47.96	55.057	51.1	58.61	31.54	42.63	58	49.11	37.31	33.94	37.21	31.61	70.44	72.79	78.44	76.08	42.3	45.76	32.76	80.27	73.64	66.06	86.51	67.28	42.75	37.19	51.75	70.073	56.927	83.29	75.117	74.19
Csa4G652110	0	0	0	0	0	6.67	10.85	12.81	40.82	0.35	0.5	0.56	1.3	8.45	9.88	4.85	3.27	2.887	7.69	5.377	0.87	0.82	0.47	0.68	0.42	0.49	0	0.58	0	1.3	0.74	0.47	0.35	0.11	0.11	0.58	0.47	0.27	0.33	0.14	0.1	0.29	0.42	0.56	4.343	3.567	2.157	1.767	0.82
Csa5G092930	0.55	0.03	0.02	0.02	3.24	1.05	3.04	0.65	0.4	0.07	0.95	0.71	12.38	2.1	0.21	0.03	7.567	7.887	8.663	9.847	20.45	7.12	7.24	6.32	3.72	2.39	0.7	4.5	0.35	2.16	4.42	1.49	9.69	3.98	2.36	0.85	8.28	5.77	5.01	4.95	3.5	2.21	0.49	3.03	1.937	2.84	4.523	6.053	0
Csa5G162030	0.13	0	0.1	0	0.41	3.05	8.82	1.98	10.72	4.61	4.07	1.16	11.28	11.02	0.38	1.07	9.087	9.783	14.62	18.753	5.23	1.04	1.67	3.91	6.63	3.04	0.6	2.63	1.22	8.61	10.04	11.29	7.14	4.26	1.84	1.24	7.3	6.73	7.69	5.45	3.7	1.05	0.88	5.18	19.333	17.46	15.113	13.677	8.91
Csa5G180920	0	0	0	0.04	9.7	11.74	2.5	75.94	69.99	5.87	1.33	0.69	6.18	10.84	57.78	44.17	3.677	5.43	5.173	5.657	6.59	10.93	13.76	16.44	2.4	2.98	61.18	12.36	95.31	4.24	3.71	5.18	48.74	83.53	20.76	43.84	68.75	21.43	23.06	22.01	17.02	22.51	69.7	10.51	42.07	158.943	6.703	142.587	6.65
Csa5G183770	0	0	0	0	0	2.39	2.69	2.55	2.14	0.68	0	0	0	0.37	0	0	0	0	0.343	0.11	0.2	0	0	0	0	0	0	0	0	0.34	2.76	1.13	0	0	0	0	0.08	0	0.04	0	0	0	0.04	0.3	0.44	0.513	0.233	0.147	0
Csa5G255670	1.23	1.05	3.38	3.23	8.63	7.95	11.7	7.06	11.38	1.52	1.73	3.06	23.49	13.47	22.3	14.7	11.22	14.97	11.53	13.813	26.05	14.13	9.49	16.61	17.89	9.56	9.02	9.28	10.05	17.37	23.36	25.46	18.37	11.31	5.06	6.77	19.61	17.26	15.75	14.78	8.54	3.41	4.46	12.96	13.917	10.48	8.663	10.977	10.9
Csa5G270900	28.44	46.8	43.88	45.65	58.52	14.15	3.6	24.56	6.27	9.96	5.38	5.89	21.21	9.24	0.11	0	51.223	43.893	39.72	32.68	49.08	42.46	74.27	52.48	18.27	9.07	13.04	12.56	11.08	35.53	37.94	24.55	32.88	17.21	15.85	7.52	32.61	33.86	28.75	22.73	14.64	6.64	12.97	44.41	30.127	27.477	37.04	31.893	63.22
Csa5G289630	0	0	0	0	0	0	0	0	0	0	0	0	0	0	0	0	0	0.017	0	0	0.18	0	0	0	0	0	0.28	0	0	0	0	0	0	0.04	0	0	0	0	0	0.04	0	0	0.04	0	0.04	0.097	0.243	0	0
Csa5G365160	4	3.87	1.5	1.71	0	0.73	0.18	0	0	0.01	0.03	0.02	0	0	0.14	0	0	0.31	0.627	0.48	0.64	0	1.03	0	11.28	0.09	0	0.43	0	2.22	1.63	6.4	13.46	5.83	0.17	0.13	10.1	13.33	22.25	19.13	2.31	0.21	0.07	1.5	1.23	2.347	1.577	4.313	3.5
Csa5G372190	0.67	3.5	5.61	5.33	0	1.05	0	0	0	0	0	0	0	0	0	0	0.537	1.283	1.053	1.567	2.24	0	0.18	0	0.11	0	0	0	0	0	0	0	6.06	0.4	0.67	0	7.67	3.98	3.12	1.9	0.06	0.43	0.02	0	0.317	3.013	0.193	2.85	0
Csa5G375760	0.44	0.42	2.9	3.75	9.18	9.91	4.02	7.86	3.78	1.91	2.2	11.39	5.47	3	67.6	11.68	25.487	22.833	24.117	21.3	20.64	8.1	48.88	23.39	1.29	0.42	1.67	0.76	0.32	9.45	6.92	13.23	4.66	1.05	0.72	0.81	5.51	2.66	1.82	1.45	0.83	0.64	1.16	10.77	9.653	9.387	10.283	9.557	1.46
Csa5G477610	0	0	0	0	0	1.36	40.81	1.09	17.67	0.32	0.48	0.96	1.77	0	3.04	1.44	0.523	0	0.463	0.22	0.51	0	0.48	0	0	0	0	0	0	0.44	0	0	0.6	0	0	0	0.31	0.11	0	0.11	0	0	0	0.38	0.443	0.253	0.11	0.07	0
Csa5G548160	1.58	0.99	3.37	3.24	68.19	185.15	79.82	78.6	155.27	47.02	21.24	13.64	70.37	146.92	54.39	63.92	75.557	63.837	75.45	67.857	28.97	87.7	74.26	51.58	32.77	36.31	49.31	49.75	72.52	27.26	42.81	25.43	33.07	30.83	41.13	44.88	27.53	28.48	30.15	34.33	39.68	32.45	40.06	36.86	41.02	35.273	33.423	36.387	75.42
Csa5G577350	0	0	0	0	12.46	56.98	12.31	37.71	26.64	1.33	0.2	0.02	0.14	3.69	7.68	3.07	4.863	4.86	7.517	6.753	0.24	4.17	4.36	0.33	2.04	0.12	10.22	0.96	4.3	19.32	18.45	13	5.99	3.42	4.74	2.24	3.69	3.79	5.03	8.08	6.33	3.68	2.99	54.19	0	0.033	53.233	26.763	16.65
Csa5G583280	0	0	0	0	0	0	0	0	0	0	0	0	0	0	0	0	0	0	0	0	0	0	0	0	0	0	0	0	0	0	0	0	0	0	0	0	0.02	0	0	0	0	0	0.08	0	0	0	0.04	0	0
Csa5G587130	6.95	8.28	16.44	26.52	29.92	30.03	17.88	29.4	20.49	8.35	5.74	8.92	18.1	21.66	18.38	15.17	24.47	29.023	25.48	24.653	22.61	18.22	26.48	12	17.92	15.69	36.88	16.65	31.01	25.84	24.23	33.73	22.67	19.84	17.21	30.03	21.6	24	28.46	25.84	22.8	19.42	27.48	19.47	19.633	17.397	21.383	19.673	20.05
Csa5G603380	0	0	0	0	1.12	1.77	14.53	2.03	14.89	0.04	0	0	0	3.44	17	21.3	0.013	0.263	0.34	0.397	0.3	0.13	0.38	0	0.45	0	0	0.32	0.36	1.59	2.01	5	1	1.3	0.29	1.22	1.32	0.58	0.72	0.97	0.82	0.66	1.07	0.15	2.073	2.89	1.917	0.957	0.8
Csa5G606610	10.19	4.48	1.86	0.4	0.64	1.64	0.79	0.33	0.72	0.13	0.2	0.15	2.1	0.33	0.07	0	1.677	2.16	1.393	1.24	1.28	0.92	1.32	1.27	0.65	0.81	0.27	0.37	0.72	0.81	0.35	0.67	0.42	0.49	0.33	0.53	0.9	1.71	1.85	1.23	0.7	0.31	0.71	0.7	1.637	0.503	0.52	0.35	1.47
Csa5G609820	0	0	0	0.03	0.47	19.5	20.04	27.77	59.77	2.27	0.67	0.06	0.53	7.72	1.68	5.51	0.687	0.593	0.493	0.707	0.34	0.15	0	0	0	0	0.69	0.18	0.2	0	0	0.43	0.33	0.06	0.17	0.13	0.61	0.19	0.14	0.23	0.08	0.17	0.07	0.51	0.823	0.633	0.413	0.147	0.75
Csa5G622500	0.02	0	0	0.11	0.78	1.84	0.47	7.75	1.63	4.92	2.14	0.22	0	0.76	0.08	0.01	0.507	0.083	0.28	0.173	0.08	1.91	0.46	0.66	6.95	16.74	12.93	32.05	2.28	0	0	0.46	1.1	4.89	68.99	3.02	1.01	2.47	3.76	4.54	13.9	46.45	6.14	0.12	0.17	0.283	0.073	0.14	0.54
Csa5G623900	11.48	8.31	16.79	28.98	20.21	20.08	49.77	23.17	26.69	16.98	19.56	32.03	59.26	30.34	5.91	3.21	30.44	36.677	26.597	32.207	60.51	25.63	24.25	25.19	42.32	29.91	26.64	24.06	14.39	54.91	62.27	63.09	75.17	55.45	32.13	39.5	84.03	87.02	77.44	75.27	54.79	24.22	44.01	46.8	65.957	70.71	74.18	75.367	19.49
Csa5G625970	1.11	2.68	9.39	15.44	13.66	15.4	21.61	17.19	13.91	9.62	15.74	38.85	26.66	14.6	1.53	2.26	7.073	8.523	9.783	10.583	24.56	13.88	10.71	11.68	13.18	5.35	5.76	5.93	6.96	31.33	28.38	14.08	23.95	10.03	4	8.23	27.01	20.52	17.87	15.08	6.13	3.73	7.95	17.78	22.01	20.01	18.96	17.9	14.49
Csa6G118360	0	0.04	0	0.04	0	0	0	0	0	0	0	0	0	0	0	0.12	0	0	0	0.137	0.16	0	0	0	0	0	0	0	0	0	0	0	0.03	0	0.04	0	0	0.03	0.04	0	0	0	0.08	0	0.167	0	0	0	0
Csa6G128030	12.22	12.83	22.43	32.56	22.06	22.18	61.04	35.44	32.21	9.85	8.59	6.61	24.38	29.06	2.8	4.97	16.213	17.187	18.27	19.207	32.2	20.16	17.37	13.54	40.52	49.37	100.86	43.87	56.16	36.97	40.79	74.11	34.61	34.88	60.3	66.62	32.25	31.62	36.12	40.9	55.63	90.82	69.44	30.73	38.583	44.063	37.043	33.5	35.06
Csa6G148300	1.87	0.82	0.5	0.74	24.61	7.2	9.18	14.58	6.62	8.77	3.63	2	0.42	4.64	0.04	0.12	8.837	6.453	10.263	7.023	1.27	2.99	10.44	12.91	14.12	33.07	47.39	71.71	29.66	0.79	0.91	1.56	1.31	3.2	248.73	12.99	2	2.57	3.47	7.23	24.53	100.78	13.67	0.95	1.6	0.967	1.787	0.657	3.86
Csa6G150540	5.16	5.5	37.81	67.05	29.85	48.37	149.72	60.5	54.87	81.14	121.75	377.52	290.34	36.85	21.31	27.8	67.443	66.36	66.997	74.003	264.84	17.91	19.51	30.7	84.23	22.55	18.88	22.59	24.32	305.37	303.15	70.9	171.1	54.29	13.59	54.58	203.68	140.96	93.16	61.65	18.83	8.66	43.53	123.32	155.293	182.973	224.59	251.337	54.63
Csa6G150550	15.41	21.02	125.19	335.51	62.86	86.36	204.8	99.62	75.43	168.47	254.51	714.18	304.15	79.85	62	68.22	52.813	55.803	50.693	61.963	221.24	44.83	48.12	39.34	110.63	59.83	39.9	50.01	37.49	298.64	307.87	119.72	168.12	73.59	37.33	72.38	205.77	159.05	108.38	92.64	51.78	29.85	79.41	157.51	159.1	161.057	222.897	225.327	111.37
Csa6G312040	0	0	0	0	7.52	9.83	0	11.29	0.87	0.06	0	0	0	8.51	1.27	0	0.63	0	0.387	0.43	0	0	0.35	0	0	0	54.93	0.59	21.52	0	0	0.36	0.14	0.46	0.44	0.94	0.11	0.16	0.5	0.16	0.61	0.45	0.86	1.12	0	0	0	0	0
Csa6G445020	0.7	0.38	0.7	1.12	0.32	3.43	4.51	3.83	0.63	2.43	1.5	1.78	1.02	9.66	0	0	0.88	1.737	2.31	2.81	9.52	1.38	0.98	0.71	0.97	2.07	5.31	1.91	3.69	4.25	11.22	8.52	4.25	1.79	0.73	1.76	4.55	2.19	2.47	2.38	2.22	1.41	3.26	2.26	2.927	10.99	4.507	18.263	0.85
Csa6G446540	15.03	10.42	47.9	98.21	82.9	92.56	100.02	84.98	93	45.27	75.81	130.47	125.08	82.17	352.47	458.24	52.447	63.587	57.727	67.46	190.63	76.06	90.45	80.74	116.62	83.19	65.62	78.08	63.65	171.91	148.07	97.25	91.34	58.95	50.37	55.86	102.35	93.2	76.01	75.01	58.26	39.73	69.1	137.32	91.14	130.64	117.793	125.927	99.18
Csa6G487810	5.1	6.81	8.31	8.19	7.26	7.75	19.86	9.31	8.62	6.16	6.77	7.82	11.23	9.06	4.24	4.44	6.697	6.5	6.253	6.243	11.59	6.66	5.5	6.42	12.05	9.59	9.34	8.66	6.85	13.28	14.59	16.35	11.48	10.73	9.07	8.99	11.96	12.13	13.23	14.22	12.12	8.84	7.37	9.5	10.717	8.87	11.213	9.513	7.96
Csa6G492290	0	0.5	0.85	2.31	1.54	0.56	0.54	0.4	0.43	0.71	0.51	0	7.31	1.05	6.87	9.18	1.63	1.4	0.883	2.033	0.7	3.3	3.15	4.57	2.34	0.69	0.64	0.22	0.25	0.73	2.5	2.39	2.23	0.82	0.9	0.08	2.12	2.18	1.54	1.42	0.99	0.29	0.28	1.46	1.43	0.823	1.853	0.943	0.37
Csa6G499870	0.27	0.53	1.86	1.72	76.68	29.56	7.12	30.62	26.17	4.55	4.97	2.44	6.21	26.68	38.17	52.03	22.01	22.517	17.657	22.953	2.83	25.67	70.61	17.29	5.26	4.05	15.08	12.26	20.87	3.86	5.1	4.08	8.08	15.38	4.04	7.86	8.61	11.54	10.81	11.62	17.49	6.53	6.21	12.43	6.787	6.743	6.78	6.483	23.13
Csa6G502050	4.88	16.07	24.87	31.96	51.65	87.05	13.76	42.58	39.96	7.58	5.92	4.96	10.59	42.61	60.55	14.36	25.84	23.663	28.583	23.887	10.87	24.72	48.92	19.07	13.66	15.53	46.35	37.77	95.11	6.71	8.59	18.48	26.44	30.25	26.95	66.12	28.59	30.27	32.68	36.17	48.35	37.52	74.25	20.22	13.917	11.297	12.533	11.797	42.57
Csa6G509590	0	0	0.03	0.1	0	0	0	0	0	0	0	0	0	0	0	0	0	0	0	0	0	0	0	0.17	0	0.12	0	0	0	0	0	0	0	0	0	0	0.03	0	0	0	0	0	0	0	0	0	0	0	0
Csa6G516660	0.06	0	0.04	0.1	0.81	1.18	1.28	0.84	1.82	0.23	0.13	0.11	1.03	1.81	11.89	10.29	0.487	0.233	0.317	0.273	1.54	0.87	0.69	0.5	1.97	1.89	0.9	1.04	0.52	1.66	1.17	1.4	1.98	4.53	1.86	3.26	2.74	2.03	1.63	1.58	2.03	3.13	4.88	0.22	1.74	5.687	0.39	1.56	0.29
Csa6G526390	17.53	27.79	53.2	114.47	70.06	63.31	89.61	71.11	68.08	40.56	50.48	78.61	85.45	68.34	45.94	32.66	55.053	54.91	64.507	59.033	117	109.01	86.38	68.85	104.9	94.44	107.69	92.8	64.52	134.37	156.14	253.9	141.87	102.71	93.48	105.61	130	132.52	146.91	144.27	125.71	118.72	109.51	141.64	131.54	130.793	159.39	149.59	60.2
Csa6G303740	0	0.05	0.05	0.05	2.32	17.77	2.53	30.69	135.75	3.44	0.77	0.07	5.86	77.12	559.03	279.56	2.57	2.473	1.52	2.14	0.74	5.88	12.63	16.28	1.04	1.66	8.52	15.2	10.19	0.65	0.74	0.71	20.45	100.18	12.69	96.44	42.7	26.22	30.04	27.91	24.45	46.73	205.21	6.69	14.713	44.557	0.753	40.643	17.05
Csa7G024090	0	0	0.02	0	0	0.12	0	0.13	0	0	0	0.02	0	0	0	0	0	0	0.077	0.06	0	0	0	0	0	0.18	0	0.42	0	0	0	0	0.09	0.1	0.02	0.04	0.04	0.04	0.07	0	0.05	0	0.03	0	0.02	0.023	0	0.05	0
Csa7G039240	1.37	0.73	1.22	1.15	2.12	21.22	56.71	37.62	23.45	5.56	8.94	28.56	35.81	12.15	0.47	2.12	2.08	4.047	3.307	3.553	1.59	1.53	1.27	1.51	2.87	1.15	1.96	2.21	0.22	18.56	8.9	34.97	10.23	4.21	2.04	1.23	9.83	7.94	7.02	6.86	4.73	1.91	1.73	6.51	6.383	0.343	6.573	0.253	8.53
Csa7G071440	0	0.31	0.44	0.45	43.28	42.76	4.19	99.27	197.24	2.04	1.7	0.47	0.96	37.66	8.25	3.43	6.667	4.097	5.617	8.83	0	7.43	27.84	4.77	1.72	1.63	14.09	5.32	36.96	0.36	0.41	0.2	6.43	13.88	6.29	17.55	6.17	7.04	6.94	17.53	11.31	11.05	23.82	6.76	2.287	12.713	0.47	1.377	17.3
Csa7G071620	0	0.03	0.06	0	0.86	1.5	4.34	0.53	1.35	0.09	0.1	0.06	2.89	3.52	3.23	1.48	2.757	4.707	3.99	3.23	1.61	0.33	0.47	0.51	2.08	2.34	1.89	0.78	1.31	2.81	3.96	5.91	1.49	1.04	3.13	2.55	1.44	0.88	0.64	0.98	1.25	2.44	1.84	2.23	3.817	2.33	3.6	2.81	0.99
Csa7G290450	6.42	7.12	16.02	20.86	56.14	49.52	26.66	58.25	51	19.46	13.97	9.05	19.19	33.35	76.73	51.25	36.737	31.72	33.123	36.24	15.74	32.04	45.09	25.41	28.64	27.53	50.78	37.32	47.9	14.7	15.29	20.91	24.15	38.14	38.55	60.54	23.57	24.93	28.71	33.95	44.65	48.49	56.06	24.21	28.96	24.39	19.82	25.01	43.37
Csa7G387730	2.83	0.92	4.38	8.8	12.81	2.24	1.67	1.23	1	0.07	0.07	0.1	5.9	5.2	0.11	0.05	11.887	9.883	12.817	8.963	1.72	5.74	17.25	11.11	3.37	2.56	4.35	4.23	7.32	3.76	3.22	5.03	6.28	3.26	2.3	1.92	6.86	6.33	6.37	5.36	3.78	2.79	1.64	5.08	2.683	3.853	4.97	8.78	8.29
Csa7G395240	0	0	0	0	0	0	0	0	0	0.11	0.1	0	0	0	0	0	0	0	0	0	0	0	0	0	0	0	0	0	0	0	0	0	0.04	0	0	0	0	0	0	0	0	0	0	0	0	0	0	0	0
Csa7G406990	0	0	0.04	0	0	8.05	0	0.43	0.46	0	0	0	6.29	2.83	137.66	28.38	8.163	9.467	22.43	19.313	1.05	0.59	1.69	8.6	0	0	3.43	0.24	0	1.57	0.3	15.13	5.39	0.37	0.23	0.13	7.34	4.55	3.27	2.07	0.22	0.06	0	40.39	4.547	8.093	7.687	4.447	4.97
Csa7G419600	7.47	13.18	25.86	34.84	33.29	32.62	31.19	34.1	39.01	11.26	8.73	9.49	20.62	30.96	19.53	12.61	22.153	20.6	20.407	19.623	17.94	23	26.31	14.85	21.31	21.79	29.94	22.02	23.7	20.71	22.73	33.05	17.06	25.85	21.69	24.35	16.73	16.66	18.42	18.43	25.15	26.62	28.45	25.8	20.187	18.937	15.537	21.603	29.78
Csa7G428260	0.44	0.32	0.42	0.22	12.01	17.28	0.17	3.68	0.55	0.27	0.04	0.06	0.52	0.67	8.21	2.01	7.267	6.987	9.607	5.94	1.24	1.75	2.67	1.09	13.78	10.91	15.83	16.56	7.2	11.28	12.9	6.76	9.03	7.24	8.02	7.65	7.37	6.01	6.15	8.15	9.19	8.44	7.17	15.54	15.903	20.033	24.603	23.813	74.73
Csa7G432050	0.12	0.28	1.44	2.66	0.31	0	0.22	0	0	0.26	0.15	0.74	0.4	0.86	1.15	5.36	0.32	0.413	0.637	0.277	0.45	0.9	0.21	0.31	0.13	0.11	0.35	0	0	0.59	1.36	0.65	0.96	0.33	0.24	0.16	1.1	0.95	1.01	0.75	0.35	0.16	0.21	0.85	1.28	1.43	1.217	2.433	7.22
Csa7G450800	3.31	3.05	1.53	1.12	71.3	36.63	9.45	32.96	3.15	0.99	1.84	0.65	12.61	19.92	1.34	0.06	35.687	34.993	39.633	40.497	25.35	44.2	59.17	23.75	17.59	10.68	51.3	11.93	41.68	58.03	56.75	67.93	57.53	31.56	21.13	17.71	47.55	44.21	40.64	49.31	33.5	22.78	18.7	86.87	88.767	68.223	79.437	81.153	40.55
[truncated: 75 more columns]

## Sheet: S7
Additional file 1: Table S7. The primer sequences of CsZFP genes for qRT-PCR
Primer ID	5' to 3'
ACT	TTGGATTCTGGTGATGGTGTC
Csa6G303740-F	AGTAATCAGAATAAGACGAAGGCTC
Csa6G303740-R	CCACCAACACCGCAATCAC
Csa2G354820-F	GTGCTAACGCTGCCGTGAAT
Csa2G354820-R	CGGTGGCTATGACTAACTGTGTG
Csa4G642460-F	CATCGTCCGAAGGAGTTGG
Csa4G642460-R	GAGGCTTCTTCAGAGGTAATGG
Csa2G033890-F	GAGCGTATACTAAAGCAGCAACAA
Csa2G033890-R	GGAAGCCTCCAAATCCCATC
Csa6G446540-F	CACTGCGACCGATACTTTGC
Csa6G446540-R	CGCTTGGTCTTGAAATGCTC
Csa1G085390-F	GACCACAAGCCTCGTCCTCT
Csa1G085390-R	AGTTAGGATTTGGTGGAGGGTC
Csa4G646130-F	GAGAGTATAGATGTGACTGTGGAACTC
Csa4G646130-R	GCTCTGTGGGTTATGAAACTGTC
Csa6G502050-F	CCCTCATCTGACTATGCTCCAAC
Csa6G502050-R	GACAGAGAGAAATAGGCTCGGTAG
Csa7G071440-F	TCTTTCTCTTCCTACCAAGCACTTG
Csa7G071440-R	TATTATTACCACTGCCGCCGTC

## Sheet: S8
Additional file 1: Table S8. The primer sequences of pathogen response genes for qRT-PCR.
Gene	Forward	Reverse	Pathway	Reference
NbWRKY7	CACAAGGGTACAAACAACACAG	GGTTGCATTTGGTTCATGTAAG	PTI, response to flg22	(Wang et al. 2019)
NbWRKY8	AACAATGGTGCCAATAATGC	TGCATATCCTGAGAAACCATT	PTI, response to chitin	(Wang et al. 2019)
NbACRE31	AATTCGGCCATCGTGATCTTGGTC	GAGAAACTGGGATTGCCTGAAGGA	PTI, response to Pep-13	(Wang et al. 2019)
NbPR1a	CGTTGAGATGTGGGTCAATG	CCTAGCACATCCAACACGAA	SAR, response to SA	(Lee et al. 2018)
NbPR1b	GTGGACACTATACTCAGGTG	TCCAACTTGGAATCAAAGGG	SA-induced systemic acquired resistance
NbPR2	AGGTGTTTGCTATGGAATGC	TCTGTACCCACCATCTTGC	SAR, response to SA	(Lee et al. 2018)
NbPR3	CAATGCCTTTATCAATGCTG	AGTAGTCACCTGGGCTACCT	jasmonate-dependent defenses
NbPR4	GATGCTTGAGGGTGACGA	ATAGCCCACTCCATTTGT	marker genes of jasmonic acid (JA)‐dependent immunity	(Nie et al. 2019)
NbLOX	AAAACCTATGCCTCAAGAAC	ACTGCTGCATAGGCTTTGG	marker genes of jasmonic acid (JA)‐dependent immunity	(Nie et al. 2019)
NbTPI	CCTAGAAATCCAAAGCCATG	TACATATCATCAGTTTGGACTT	JA-inducible	(Yoon et al. 2009)
NbPDF1.2	AACTTGTGAGTCCCAGAG	GGATACCTTTCTACCACC	JA/ET-responsive gene	(Su et al. 2017)
NbEF1a	AGAGGCCCTCAGACAAAC	TAGGTCCAAAGGTCACAA	Housekeeping gene
NbRbohA	GACTCGTTCCAGCGCTCATA	TGTGCGAAATCGGAACGGTA	H2O2 Accumulation
NbPR5	TGAGGAGGATGAATAGA	AAAGCCTAACAAGTGC	SAR, response to SA	(Su et al. 2017)
1. Lee H-R, Lee S, Park S, Van Kleeff PJM, Schuurink RC, Ryu C-M, 2018. Transient Expression of Whitefly Effectors in Nicotiana benthamiana Leaves Activates Systemic Immunity Against the Leaf Pathogen Pseudomonas syringae and Soil-Borne Pathogen Ralstonia solanacearum. Frontiers in Ecology and Evolution 6. 2. Nie J, Yin Z, Li Z, Wu Y, Huang L, 2019. A small cysteine-rich protein from two kingdoms…
